# Supplementary material for: The genetics of cannabis lifetime use
Source: Neuropsychopharmacology. 2025 Oct 3;51(3):554–64. doi: 10.1038/s41386-025-02255-4 (PMC12824155; doi:10.1038/s41386-025-02255-4)
Supplement: Supplementary file 2 — Supplementary Tables [file 41386_2025_2255_MOESM2_ESM.xlsx]

## Sheet: Supplementary Tables Index
Supplementary tables
Table S1	Demographics of the All of Us participants included in the analysis
Table S2	Top 500 SNPs of GWAS analyses in EUR, AFR, AMR, SAS EAS ancestries, EUR-meta-analysis, and cross-ancestral meta-analysis
Table S3	MAGMA gene-based analysis in EUR population
Table S4	MAGMA gene-based analysis in a cross-ancestry population
Table S5	LDSC heritability estimates (h2)
Table S6	Genetic correlation between cannabis lifetime use and a list of traits of interest; summary statistics used for genetic correlation calculation
Table S7	Genetic correlation between cannabis lifetime use and measures of brain structure and function
Table S8	Significant local genetic correlations (LAVA)
Table S9	Mendelian Randomization results using Mrlap
Table S10	Mendelian Randomization: comparison between the results using different methods
Table S11	Horizontal pleiotropy test for significant effects in the MR analysis
Table S12	Transcripstome-wide (TWAS) significant results
Table S13	Fine-mapping of genomic risk regions (FOCUS) (PIP > 0.7)
Table S14	PheWAS

## Sheet: S1
Table S1: Demographics of the All of Us participants included in the analysis
Population	Sex	Raw numbers (before kinship removal)			Final dataset used for GWAS (after kinship removal)			Percentage of subjects removed
		Controls	Cases	Total	Controls	Cases	Total	Controls	Cases	Total
European	All	48753	64709	113462	45752	63300	109053	0.0615552	0.0217744	0.0388588
	Females	30866	37527	68393	28847	36835	65682	0.0654118	0.0184401	0.0396386
	Males	17887	27182	45069	17237	26985	44222	0.0363392	0.00724744	0.0187934
African	All	20100	26062	46162	18000	24599	42600	0.104478	0.0561354	0.077163
South American	All	21027	13540	34567	18597	13025	31623	0.115566	0.0380355	0.0851679
East Asian	All	2671	1637	4308	2591	1615	4206	0.0299513	0.0134392	0.0236769
South Asian	All	1378	593	1971	1336	591	1928	0.030479	0.00337268	0.0218163

## Sheet: S2
Table S2: Top 500 SNPs of GWAS analyses in EUR, AFR, AMR, SAS EAS ancestries, EUR-meta-analysis, and cross-ancestral meta-analysis (the total number of SNPs included in the analysis is written in the parenthesis)
EUR (9,458,802 SNPs)					EUR - Females (10,027,756 SNPs)					EUR - Males (10,065,150 SNPs)					AFR (17,112,950 SNPs)						AMR (10,331,705 SNPs)					EAS (9,137,928 SNPs)					SAS (10,597,733 SNPs)					EUR Meta-Analysis (12,623,335 SNPs)					Cross-Ancestry Meta-Analysis (10,534,349 SNPs)
SNP	CHR	BP	P		SNP	CHR	BP	P		SNP	CHR	BP	P		SNP	CHR	BP	P	P		SNP	CHR	BP	P		SNP	CHR	BP	P		SNP	CHR	BP	P		SNP	CHR	BP	P		SNP	CHR	BP	P
rs1821351	3	85439175	2.1519e-08		rs1553288664	1	236619136	1.38497e-07		rs61889593	11	68568489	1.66837e-07		rs57378969	3	12754169	1.49385e-07	1.49385e-07		rs1200338982	14	67408295	5.87492e-08		rs4638666	18	25160676	7.5138e-08		rs6582035	12	71493123	2.31086e-07		rs7609594	3	85482595	7.399e-20		rs1821351	3	85439175	7.343e-19
rs1333763868	3	85438364	2.35822e-08		rs192640649	1	236619136	1.38497e-07		rs2048796	8	114182450	2.28663e-07		rs12132926	1	94646042	6.09691e-07	6.09691e-07		rs2960259	7	102318756	1.61861e-07		rs9967300	18	25149685	8.4803e-08		rs4760938	12	71495677	2.61688e-07		rs1821351	3	85488325	1.111e-19		rs1375566	3	85593329	1.268e-17
rs7609594	3	85433445	2.44913e-08		rs550032024	1	236619136	1.38497e-07		rs4549807	8	114081293	4.25e-07		rs6442328	3	12768209	7.29631e-07	7.29631e-07		rs1224027486	14	67011409	2.05193e-07		rs8094859	18	25157370	8.75721e-08		rs10784920	12	71506155	6.81351e-07		rs2196099	3	85485087	1.803e-19		rs62250501	3	85585066	1.481e-17
rs2196099	3	85435937	3.00445e-08		rs4659687	1	236626485	2.0582e-07		rs2884117	8	114180032	6.5031e-07		rs10871364	16	79426670	7.4052e-07	7.4052e-07		rs118023734	14	66787250	2.48288e-07		rs11083111	18	25128268	9.01206e-08		rs10748178	12	71511010	1.60945e-06		rs11922956	3	85497807	1.89e-19		rs1155666	3	85471867	1.909e-17
rs1188328404	3	85426131	3.24959e-08		rs1462967822	16	236626485	2.10609e-07		rs6993893	8	114086671	6.61197e-07		rs11150161	16	79427398	7.98428e-07	7.98428e-07		rs76457381	14	66800105	2.73957e-07		rs398100745	18	25149038	9.02689e-08		rs10618329	7	127059331	1.70841e-06		rs6762695	3	85500389	1.902e-19		rs12492753	3	85552290	2.045e-17
rs11376660	3	85442474	3.62446e-08		rs1555460051	16	28336247	2.10609e-07		rs76978802	8	114178407	6.89232e-07		rs11016487	10	128797022	8.89431e-07	8.89431e-07		rs28562124	19	780551	3.32466e-07		rs6508350	18	25127485	1.1197e-07		rs10630249	5	7114620	1.85377e-06		rs1865252	3	85488740	1.999e-19		rs7617323	3	85576702	2.072e-17
rs62250687	3	85420203	3.65396e-08		rs2141599947	16	28336247	2.10609e-07		rs11987012	8	114178807	7.14009e-07		rs374399372	5	109295857	9.24479e-07	9.24479e-07		rs148302076	19	780559	3.45443e-07		rs8085678	18	25164866	1.18575e-07		rs903848	5	7122491	2.27187e-06		rs6774985	3	85513000	2.061e-19		rs67336646	3	85475324	2.222e-17
rs1865252	3	85439590	3.69094e-08		rs377092914	16	28336247	2.10609e-07		rs10106611	8	114099014	7.18898e-07		rs5015219	16	79426067	1.01874e-06	1.01874e-06		rs28859274	19	780386	3.6174e-07		rs11874102	18	25129133	1.23461e-07		rs7709128	5	7118263	2.28515e-06		rs1433708	3	85481979	2.077e-19		rs17515196	3	85482969	2.232e-17
rs1433708	3	85432829	3.77869e-08		rs12022196	1	236626660	2.15918e-07		rs1015477505	8	114077819	7.40221e-07		rs13122905	4	178120900	1.02909e-06	1.02909e-06		rs111639794	12	21191261	3.64555e-07		rs12968618	18	25149013	1.26213e-07		rs1880694	11	80588608	2.38116e-06		rs2217720	3	85485230	2.176e-19		rs17515196	3	85482969	2.232e-17
rs11922956	3	85448657	3.81312e-08		rs12033742	1	236627788	2.19933e-07		rs1554583639	8	114077819	7.40221e-07		rs6791074	3	12767403	1.03494e-06	1.03494e-06		rs151196943	19	780563	3.82301e-07		rs4459629	18	25141551	1.28449e-07		rs10807654	7	158436091	2.9821e-06		rs4856573	3	85508953	2.183e-19		rs1368750	3	85470261	2.24e-17
rs2217720	3	85436080	4.01478e-08		rs73162807	3	146757003	2.5694e-07		rs369400843	8	114077819	7.40221e-07		rs11727727	4	178128554	1.10485e-06	1.10485e-06		rs139107318	19	780561	3.95684e-07		rs7244722	18	25158750	1.44387e-07		rs7807703	7	158434833	2.9821e-06		rs62250711	3	85510543	2.401e-19		rs6762267	3	85463965	2.467e-17
rs1176472270	3	85444443	4.04733e-08		rs10925173	1	236620330	2.57974e-07		rs71287230	8	114077819	7.40221e-07		rs2086494	4	9133795	1.12303e-06	1.12303e-06		rs10406309	19	780596	3.97908e-07		rs9960999	18	25155900	1.52995e-07		rs6866509	5	7134079	3.11413e-06		rs9863488	3	85487465	2.514e-19		rs10433500	3	85497648	2.79e-17
rs1189252108	3	85418970	4.60198e-08		rs11804680	1	236632434	2.79505e-07		rs4876558	8	114175355	7.94801e-07		rs1118387	9	16270583	1.39663e-06	1.39663e-06		rs1534243	7	102318043	4.11549e-07		rs4629056	18	25166583	1.61019e-07		rs73193852	21	29203619	3.53717e-06		rs2117153	3	85504452	2.565e-19		rs6774985	3	85463850	2.896e-17
rs6762695	3	85451239	4.64348e-08		rs16858903	3	146805267	3.15012e-07		rs4489348	8	114092467	8.28617e-07		rs8028508	15	63436357	1.40024e-06	1.40024e-06		rs112904832	14	66786560	4.20411e-07		rs8087296	18	25124066	1.85908e-07		rs72823638	10	108341767	3.64304e-06		rs12637461	3	85488353	2.573e-19		rs4856573	3	85459803	3.249e-17
rs9863488	3	85438315	4.69614e-08		rs10754579	1	236631641	3.31439e-07		rs201857870	8	119485392	8.33208e-07		rs74813486	17	51881510	1.40376e-06	1.40376e-06		rs200786549	14	66804000	4.53983e-07		rs3934903	18	25159965	2.09242e-07		rs56009453	6	79829825	3.66981e-06		rs6780968	3	85469041	2.58e-19		rs10511085	3	85482737	3.253e-17
rs6780968	3	85419891	4.72852e-08		rs199636587	3	146728689	3.43575e-07		rs377222591	8	119485392	8.33208e-07		rs61593454	3	12754139	1.44268e-06	1.44268e-06		rs114786791	3	194236066	4.81268e-07		rs10775514	18	25145709	2.21985e-07		rs74008015	16	8721651	3.84714e-06		rs993716	3	85502591	2.748e-19		rs1542248	3	85478184	3.358e-17
rs111901349	3	85418222	4.79677e-08		rs944558922	3	146728689	3.43575e-07		rs56000870	8	119485392	8.33208e-07		rs187308212	4	9136064	1.4699e-06	1.4699e-06		rs149485498	14	66787991	4.9378e-07		rs150555539	18	73264523	2.33076e-07		rs17034372	12	103686995	4.21514e-06		rs1433714	3	85504949	2.868e-19		rs62250711	3	85461393	3.446e-17
rs12637461	3	85439203	4.80805e-08		rs5781906	1	236618946	3.80102e-07		rs4615604	8	114110500	8.41637e-07		rs149109972	3	12771409	1.65378e-06	1.65378e-06		rs116449365	14	66803266	4.97711e-07		rs9959114	18	25124402	2.51741e-07		rs58651958	12	103688776	4.21514e-06		rs993136	3	85499333	2.978e-19		rs62250712	3	85464566	3.689e-17
rs2326309	3	85427867	4.85029e-08		rs1401420408	3	85438364	4.46893e-07		rs10107021	8	114092052	8.86593e-07		rs1215226732	3	28357797	1.9417e-06	1.9417e-06		rs1885197	14	66780407	4.98042e-07		rs34479760	18	25113068	3.16482e-07		rs7138431	12	103691360	4.21514e-06		rs6762267	3	85513115	3.339e-19		rs2069123	3	85473644	3.703e-17
rs2326310	3	85427882	5.07721e-08		rs35614735	3	85438364	4.46893e-07		rs1597481163	17	9082712	9.02864e-07		rs147477194	4	9099466	1.94428e-06	1.94428e-06		rs78314713	14	66802025	4.98189e-07		rs4377227	18	25153864	3.56094e-07		rs76383390	12	103690786	4.21514e-06		rs4856572	3	85494419	3.407e-19		rs62263912	3	85599096	4.31e-17
rs6774985	3	85463850	5.38165e-08		rs1218767083	1	236626902	4.65579e-07		rs574255075	17	9082712	9.02864e-07		rs60418720	4	54873289	1.95777e-06	1.95777e-06		rs111309178	14	66797968	4.98311e-07		rs35073631	18	25117000	3.6202e-07		rs1157029750	12	103701977	4.22526e-06		rs62250712	3	85513716	3.512e-19		rs2117153	3	85455302	4.437e-17
rs4856573	3	85459803	5.38863e-08		rs1553289395	1	236626902	4.65579e-07		rs10109865	8	114038538	1.44566e-06		rs7082333	10	128796969	2.03859e-06	2.03859e-06		rs574357811	14	66788109	4.99391e-07		rs1997998	1	61417355	3.62694e-07		rs13378918	13	27855683	4.37023e-06		rs7636243	3	85472033	3.535e-19		rs62250719	3	85482700	5.052e-17
rs58545525	3	85461659	5.55623e-08		rs1664822289	1	236626902	4.65579e-07		rs149255468	13	58965603	1.6017e-06		rs13074904	3	45358646	2.06932e-06	2.06932e-06		rs76927689	14	66790513	5.00402e-07		rs2261787	1	61415771	3.62694e-07		rs77791483	12	103698602	4.37929e-06		rs7627044	3	85493225	3.624e-19		rs12494446	3	85573513	5.181e-17
rs11365888	3	85457988	5.82363e-08		rs55954106	1	236626902	4.65579e-07		rs10955696	8	114045872	1.76822e-06		rs10821086	9	93191010	2.26052e-06	2.26052e-06		rs77883634	14	66789410	5.00402e-07		rs2261792	1	61415519	3.62694e-07		rs10751512	9	130927555	4.5831e-06		rs6808400	3	85468059	3.635e-19		rs62250750	3	85501819	5.814e-17
rs993136	3	85450183	5.93975e-08		rs5781907	1	236626902	4.65579e-07		rs2866846	16	13735109	1.80638e-06		rs7619736	3	12769338	2.26675e-06	2.26675e-06		rs78569007	14	66804352	5.00402e-07		rs2474372	1	61416579	3.62694e-07		rs2832234	21	29174150	4.73011e-06		rs62250687	3	85469353	3.672e-19		rs11127896	3	85490666	5.846e-17
rs145394945	3	85454849	5.94406e-08		rs3986619	16	28330310	4.7165e-07		rs9294979	6	169239904	1.87041e-06		rs114966298	12	14486838	2.31372e-06	2.31372e-06		rs78619759	14	66799621	5.00698e-07		rs2499529	1	61414382	3.62694e-07		rs2832235	21	29174183	4.73011e-06		rs7638953	3	85472462	3.72e-19		rs1551043	3	85495060	6.151e-17
rs62250711	3	85461393	5.99674e-08		rs10754580	1	236631894	4.97415e-07		rs10945406	6	169238696	1.95793e-06		rs8050970	16	79426729	2.69516e-06	2.69516e-06		rs76106631	14	66799444	5.0186e-07		rs1224975094	18	25113017	3.64738e-07		rs1297265	21	15444732	4.76084e-06		rs1865251	3	85489069	3.974e-19		rs62252495	3	85528979	6.663e-17
rs2053108	3	85418822	6.26374e-08		rs62031389	16	28333534	5.03094e-07		rs7821967	8	114164024	1.98014e-06		rs6557154	6	151587506	2.87067e-06	2.87067e-06		rs111318130	14	66792828	5.03023e-07		rs12162867	22	34591636	4.22896e-07		rs1217829538	13	99586445	4.80383e-06		rs35827242	3	85482661	4.075e-19		rs62250754	3	85508421	6.744e-17
rs10542190	3	85422175	6.28244e-08		rs2466826	16	28337023	5.07886e-07		rs12930325	16	13733203	2.02947e-06		rs9935781	16	79427270	2.9018e-06	2.9018e-06		rs78105801	14	66783491	5.04722e-07		rs2092867	1	61411773	4.46969e-07		rs145106265	16	8721173	4.80388e-06		rs7650284	3	85472227	4.253e-19		rs62252496	3	85529030	7.117e-17
rs11920427	3	85428535	6.29766e-08		rs2726036	16	28335819	5.29193e-07		rs12708778	16	13728198	2.22098e-06		rs7846729	9	93190547	2.9806e-06	2.9806e-06		rs112259893	14	66785220	5.05462e-07		rs2474375	1	61411576	4.46969e-07		rs146270998	10	108340275	4.97609e-06		rs10511087	3	85439136	5.159e-19		rs1375565	3	85593731	7.118e-17
rs35827242	3	85433511	6.34086e-08		rs35138890	10	107961678	5.96204e-07		rs1547406	16	13733726	2.32276e-06		rs74163103	10	128794935	2.98309e-06	2.98309e-06		rs80233539	14	66779322	5.05571e-07		rs1491033779	18	73259344	5.28253e-07		rs72823637	10	108341717	4.97609e-06		rs993137	3	85499035	5.251e-19		rs17023032	3	85573092	7.527e-17
rs57630146	3	85459277	6.46908e-08		rs897323194	10	107961678	5.96204e-07		rs7198787	16	13735175	2.51111e-06		rs2040094	9	93188032	3.0457e-06	3.0457e-06		rs111226416	14	66797373	5.06984e-07		rs4528662	18	25160994	5.49966e-07		rs56124786	13	27855567	5.09398e-06		rs2033526	3	85496758	5.286e-19		rs2082556	3	85441797	7.629e-17
rs4856572	3	85445269	6.51402e-08		rs62031390	16	28333653	6.56191e-07		rs140720197	16	82681597	2.56871e-06		rs7810067	7	64836625	3.15498e-06	3.15498e-06		rs112156286	14	66778505	5.11371e-07		rs1216585368	6	31748344	5.93529e-07		rs1845845	5	7121380	5.16646e-06		rs2326309	3	85477017	5.806e-19		rs66499081	3	85558135	7.65e-17
rs2117153	3	85455302	6.66456e-08		rs73162852	3	146869111	7.3588e-07		rs10094113	8	114034545	2.64292e-06		rs10992669	9	93188885	3.15915e-06	3.15915e-06		rs1885196	14	66780281	5.41019e-07		rs2499533	1	61415014	6.36288e-07		rs1736150	21	15442558	5.23043e-06		rs2053108	3	85467972	5.907e-19		rs7427346	3	85526369	7.797e-17
rs7627044	3	85444075	6.72372e-08		rs2411440	16	28642202	7.39516e-07		rs78113978	13	58948661	3.02558e-06		rs1167966036	1	31836043	3.22122e-06	3.22122e-06		rs113330417	14	66782703	5.57077e-07		rs397746806	1	61430655	6.36971e-07		rs5865703	5	7120144	5.73074e-06		rs1368742	3	85442208	6.384e-19		rs10511083	3	85521809	7.847e-17
rs993716	3	85453441	6.74598e-08		rs1371139196	1	236642593	7.64195e-07		rs8054801	16	13737523	3.07407e-06		rs7856802	9	93190272	3.25976e-06	3.25976e-06		rs1244818780	2	59993300	5.6778e-07		rs3934832	18	25132006	6.44657e-07		rs55939360	10	108336166	5.94815e-06		rs11921010	3	85434260	6.543e-19		rs17456263	3	85526573	7.994e-17
rs1865251	3	85439919	6.74677e-08		rs1665081583	1	236642593	7.64195e-07		rs113951936	3	165782494	3.27835e-06		rs72882169	6	50327615	3.3575e-06	3.3575e-06		rs2169968	12	21190470	5.85302e-07		rs7230897	18	25158934	6.49173e-07		rs138945341	5	91677717	6.13907e-06		rs62263912	3	85648246	7.334e-19		rs62250467	3	85560153	8.028e-17
rs7638953	3	85423312	6.77182e-08		rs35138559	1	236642593	7.64195e-07		rs34700940	3	165782494	3.27835e-06		rs1324386097	9	4283269	3.40194e-06	3.40194e-06		rs76990236	14	67270542	6.39357e-07		rs2064633	1	61410837	6.65999e-07		rs2832243	21	29180372	6.30731e-06		rs956281	3	85649198	7.611e-19		rs4856580	3	85524183	8.106e-17
rs6808400	3	85418909	6.81483e-08		rs73162855	3	146872826	7.6854e-07		rs56126306	1	166386627	3.32096e-06		rs1261711877	19	45022547	3.60822e-06	3.60822e-06		rs11615714	12	10503135	6.66838e-07		rs7229946	18	25159037	6.98218e-07		rs116594936	5	91672449	6.37995e-06		rs1865250	3	85481412	8.361e-19		rs67955391	3	85590986	8.198e-17
rs1433714	3	85455799	6.84359e-08		rs187148298	16	28522590	7.8618e-07		rs9881048	3	165788464	3.3871e-06		rs17260680	3	45554953	3.63599e-06	3.63599e-06		rs113382200	14	66792098	6.7673e-07		rs6508351	18	25127717	8.16614e-07		rs200140166	13	27855407	6.51012e-06		rs11918899	3	85458577	8.695e-19		rs66505109	3	85527308	8.254e-17
rs11921010	3	85385110	7.09299e-08		rs370084618	16	28522590	7.8618e-07		rs7018264	8	114162140	3.72135e-06		rs7626624	3	12764624	3.85617e-06	3.85617e-06		rs113107323	16	84692298	6.8199e-07		rs4337377	18	25121085	8.63301e-07		rs4237867	12	71491929	6.54234e-06		rs2082556	3	85490947	8.778e-19		rs6794866	3	85590398	8.309e-17
rs62250712	3	85464566	7.20758e-08		rs2564720	1	236627123	7.86796e-07		rs11075209	16	13727529	3.83488e-06		rs32366	5	12518557	3.87271e-06	3.87271e-06		rs1286735896	14	66518094	7.33354e-07		rs8085882	18	25163935	1.03436e-06		rs57547882	21	23771719	6.54411e-06		rs6790699	3	85624189	9.52e-19		rs17459563	3	85560215	8.329e-17
rs2033526	3	85447608	7.23392e-08		rs10679711	1	236626368	7.92803e-07		rs1554580174	8	114020297	3.99361e-06		rs1027863674	5	12492511	3.90569e-06	3.90569e-06		rs114518507	3	171275885	8.0146e-07		rs7787272	7	132235218	1.13104e-06		rs1159206312	1	204830006	6.64681e-06		rs2326310	3	85477032	9.522e-19		rs59967234	3	85526694	8.432e-17
rs7636243	3	85422883	7.33416e-08		rs72758168	1	236626368	7.92803e-07		rs1554580175	8	114020297	3.99361e-06		rs1109496	9	93179506	3.99283e-06	3.99283e-06		rs1041356098	14	67049211	8.37766e-07		rs77496389	18	25143158	1.19912e-06		rs1297263	21	15442336	6.65457e-06		rs1897699	3	85489304	9.799e-19		rs58828944	3	85524922	8.475e-17
rs7650284	3	85423077	7.60874e-08		rs67661744	1	236625573	8.95989e-07		rs1554580176	8	114020297	3.99361e-06		rs4524855	9	93187818	4.04634e-06	4.04634e-06		rs7988481	13	41396799	8.41908e-07		rs4393651	18	25144570	1.24474e-06		rs12430546	13	27856298	6.67365e-06		rs11929525	3	85487482	9.904e-19		rs62252465	3	85525549	8.539e-17
rs10511087	3	85389986	7.7569e-08		rs12598357	16	28329624	8.96314e-07		rs1812392272	8	114020297	3.99361e-06		rs32367	5	12515103	4.11659e-06	4.11659e-06		rs7334997	13	41407319	9.79625e-07		rs2474370	1	61421219	1.25795e-06		rs3843564	9	130928757	6.68714e-06		rs67336646	3	85524474	1.018e-18		rs62252464	3	85525544	8.558e-17
rs4308294	3	85398680	7.84023e-08		rs1630071	1	236626302	9.34679e-07		rs1812392295	8	114020297	3.99361e-06		rs8056664	16	79427151	4.13919e-06	4.13919e-06		rs137855136	14	66791759	1.01466e-06		rs9646558	18	25143116	1.27053e-06		rs72823627	10	108332435	6.74995e-06		rs62263910	3	85647614	1.026e-18		rs68001049	3	85591268	8.784e-17
rs11918899	3	85409427	8.81512e-08		rs61831401	1	236625579	9.58418e-07		rs1812392314	8	114020297	3.99361e-06		rs1590258	6	61804209	4.21508e-06	4.21508e-06		rs116963972	14	67205571	1.03031e-06		rs1226305521	7	84461464	1.27895e-06		rs117945748	10	108340428	6.98397e-06		rs1368743	3	85438709	1.073e-18		rs11919099	3	85592675	8.813e-17
rs1865250	3	85432262	8.94179e-08		rs2564719	1	236627120	9.97476e-07		rs3220350	8	114020297	3.99361e-06		rs5015218	16	79426146	4.22588e-06	4.22588e-06		rs12563412	1	41415816	1.08804e-06		rs2474379	1	61407574	1.49318e-06		rs72823639	10	108342642	6.98397e-06		rs9814919	3	85432315	1.1e-18		rs62253966	3	85550175	8.83e-17
rs12637798	3	85397626	9.09876e-08		rs1821351	3	85439175	1.00211e-06		rs71287224	8	114020297	3.99361e-06		rs7776146	6	61806810	4.30178e-06	4.30178e-06		rs112159755	14	66780710	1.10296e-06		rs72964600	18	73261283	1.58401e-06		rs72823630	10	108334145	7.17737e-06		rs12637798	3	85446776	1.103e-18		rs59225869	3	85526836	8.832e-17
rs6762267	3	85463965	9.7278e-08		rs113623515	16	28519390	1.12241e-06		rs906197861	8	114020297	3.99361e-06		rs7857039	9	93190434	4.30237e-06	4.30237e-06		rs116842860	14	66778606	1.10656e-06		rs7227553	18	25137202	1.63527e-06		rs1736148	21	15440893	7.29378e-06		rs4856569	3	85464125	1.14e-18		rs62250503	3	85585260	8.855e-17
rs2082556	3	85441797	1.02109e-07		rs1488678238	16	28519390	1.12241e-06		rs2668196	3	165784921	4.19461e-06		rs7857937	9	93190448	4.4015e-06	4.4015e-06		rs113571798	14	66789601	1.10823e-06		rs12953563	18	25137026	1.65728e-06		rs2832238	21	29177040	7.36057e-06		rs1155666	3	85521017	1.143e-18		rs59825726	3	85525132	8.863e-17
rs10433500	3	85497648	1.05152e-07		rs7530563	1	236636214	1.13053e-06		rs386667913	3	165784921	4.19461e-06		rs32351	5	12544958	4.41345e-06	4.41345e-06		rs75636090	14	66803265	1.10823e-06		rs1868781	7	132230748	1.79783e-06		rs2378755	9	87705993	7.43507e-06		rs1368750	3	85519411	1.155e-18		rs62263910	3	85598464	8.865e-17
rs4856569	3	85414975	1.08006e-07		rs7530565	1	236636220	1.14894e-06		rs73472660	11	40862326	4.38234e-06		rs7197961	16	79427418	4.44736e-06	4.44736e-06		rs75953837	14	66781744	1.11463e-06		rs8095422	18	25122933	2.03396e-06		rs1964687	21	23770056	7.46449e-06		rs17515196	3	85532119	1.219e-18		rs2167044	3	85559945	9.032e-17
rs11929525	3	85438332	1.11646e-07		rs10495382	1	236637398	1.15241e-06		rs368891	7	134125964	4.57011e-06		rs10821083	9	93189195	4.45569e-06	4.45569e-06		rs112635012	14	66784802	1.12764e-06		rs5749890	22	34595700	2.03933e-06		rs111921284	12	103693406	7.48951e-06		rs2326313	3	85434357	1.277e-18		rs59073108	3	85560139	9.048e-17
rs1897699	3	85440154	1.12093e-07		rs4659686	1	236625624	1.15891e-06		rs11106819	12	93038385	4.84406e-06		rs1962428	9	93181560	4.48223e-06	4.48223e-06		rs112439594	14	66795563	1.1301e-06		rs9959583	18	25159816	2.06117e-06		rs1243833653	9	87705865	7.49524e-06		rs12638482	3	85454815	1.302e-18		rs1530738	3	85560933	9.074e-17
rs993137	3	85449885	1.16068e-07		rs10925175	1	236628027	1.20463e-06		rs1029286	16	13736132	4.91634e-06		rs2040093	9	93188041	4.57022e-06	4.57022e-06		rs113529578	14	66784778	1.13345e-06		rs1364508	7	132254315	2.19233e-06		rs1297269	21	15447762	7.82039e-06		rs35894540	3	85475647	1.387e-18		rs2122233	3	85561918	9.126e-17
rs1368742	3	85393058	1.1797e-07		rs1629281	1	236632764	1.25501e-06		rs11864432	16	13740702	5.07552e-06		rs759192	16	4957642	4.71478e-06	4.71478e-06		rs2972493	3	115778127	1.15819e-06		rs4372769	18	25123320	2.24859e-06		rs2832247	21	29184576	7.83782e-06		rs34495106	3	85651136	1.39e-18		rs4856588	3	85562270	9.191e-17
rs35894540	3	85426497	1.18976e-07		rs1743985	1	236626096	1.29077e-06		rs2866845	16	13734612	5.5511e-06		rs1161497357	15	99183497	4.7206e-06	4.7206e-06		rs117266729	14	66778690	1.17959e-06		rs11481418	20	20838984	2.27644e-06		rs1297271	21	15450844	8.03732e-06		rs9309977	3	85442709	1.408e-18		rs2167043	3	85559922	9.203e-17
rs1991872	3	85394643	1.19677e-07		rs74425838	17	55306777	1.30057e-06		rs4471481	12	93053156	5.57413e-06		rs1220010283	8	33850481	4.77607e-06	4.77607e-06		rs9594537	13	41407143	1.2997e-06		rs12707031	7	132225329	2.46194e-06		rs7981437	13	31737559	8.07684e-06		rs1991872	3	85443793	1.438e-18		rs6549037	3	85551558	9.217e-17
rs12638482	3	85405665	1.28855e-07		rs1998350	1	236637783	1.33463e-06		rs118064732	17	50045317	5.81734e-06		rs58376776	1	151809967	4.87339e-06	4.87339e-06		rs6806583	3	171269548	1.30231e-06		rs113505361	18	25159513	2.5403e-06		rs72823640	10	108343128	8.52665e-06		rs4856571	3	85474868	1.453e-18		rs4856590	3	85563378	9.312e-17
rs1433715	3	85452579	1.32187e-07		rs386640724	1	236637783	1.33463e-06		rs12447128	16	13739987	5.94672e-06		rs9479079	6	151587993	5.01949e-06	5.01949e-06		rs183517927	5	150966586	1.32799e-06		rs17741707	18	73244682	2.55698e-06		rs75712794	10	108340436	8.52665e-06		rs7614148	3	85529628	1.454e-18		rs62252462	3	85525270	9.325e-17
rs1385855725	3	85408090	1.40031e-07		rs4788062	16	28629858	1.35051e-06		rs1555458178	16	13738867	5.94947e-06		rs13020417	2	20945074	5.02757e-06	5.02757e-06		rs8021331	14	62249737	1.3411e-06		rs398067046	7	84434283	2.55928e-06		rs56179519	10	108332814	8.77516e-06		rs4508796	3	85636628	1.472e-18		rs62252466	3	85525592	9.36e-17
rs4856571	3	85425718	1.50945e-07		rs3927084	16	28627726	1.37109e-06		rs34342717	16	13738867	5.94947e-06		rs6055933	20	8592942	5.1562e-06	5.1562e-06		rs9594536	13	41407081	1.35819e-06		rs78324943	1	61407856	2.8703e-06		rs34767218	5	7130691	8.96122e-06		rs11919099	3	85641825	1.495e-18		rs55939743	3	85528927	9.407e-17
rs60311538	3	85421537	1.69817e-07		rs1743998	1	236631670	1.38951e-06		rs867949013	16	13738867	5.94947e-06		rs41270472	6	32213740	5.17447e-06	5.17447e-06		rs2972499	3	115773268	1.48078e-06		rs11760766	7	132225526	3.07047e-06		rs2896389	7	127007240	8.9765e-06		rs9838811	3	85512824	1.506e-18		rs56777875	3	85527856	9.49e-17
rs1549979	3	85410981	1.70384e-07		rs6682931	1	236637884	1.39836e-06		rs11637589	15	24347545	6.02335e-06		rs937526	12	118703600	5.2981e-06	5.2981e-06		rs2944428	3	115773585	1.53771e-06		rs13055062	22	34625895	3.12355e-06		rs2065271	21	29163757	9.04398e-06		rs6794866	3	85639548	1.529e-18		rs6549043	3	85582976	9.546e-17
rs1375565	3	85593731	2.18813e-07		rs10925176	1	236629706	1.40955e-06		rs12918319	16	13739737	6.14638e-06		rs9928750	16	79427333	5.44167e-06	5.44167e-06		rs7574567	2	59993682	1.56044e-06		rs10260191	7	132244142	3.12502e-06		rs12713593	2	67270207	9.0475e-06		rs68001049	3	85640418	1.571e-18		rs62252463	3	85525409	9.557e-17
rs34495106	3	85601986	2.22277e-07		rs12031719	1	236625531	1.42146e-06		rs12926143	16	13739940	6.14638e-06		rs11426111	3	28493095	5.4792e-06	5.4792e-06		rs78059221	1	174247794	1.59344e-06		rs1186621356	7	132248855	3.17736e-06		rs12713594	2	67270394	9.0475e-06		rs1375566	3	85642479	1.578e-18		rs62253970	3	85551621	9.56e-17
rs6549043	3	85582976	2.26378e-07		rs1544967	1	236638069	1.4287e-06		rs4760424	12	93052006	6.28284e-06		rs4653034	1	34444894	5.50223e-06	5.50223e-06		rs80025778	16	85564198	1.59686e-06		rs10244207	7	132240589	3.23677e-06		rs2409333	21	29205533	9.14634e-06		rs67904150	3	85625231	1.606e-18		rs62252467	3	85525630	9.59e-17
rs1947221	3	85597375	2.26379e-07		rs11402241	1	236629099	1.43981e-06		rs12437789	15	24339238	6.43244e-06		rs1237283479	2	141221288	5.56523e-06	5.56523e-06		rs2972492	3	115782102	1.67973e-06		rs113681661	11	47267514	3.39047e-06		rs1280257689	21	15445741	9.37524e-06		rs62250715	3	85515996	1.616e-18		rs1530740	3	85561337	9.639e-17
rs62250540	3	85595907	2.28211e-07		rs4788070	16	28605078	1.45945e-06		rs1573642	16	13727037	6.594e-06		rs1343666671	7	138176021	5.64214e-06	5.64214e-06		rs28456210	19	780545	1.71969e-06		rs1165918872	9	38295759	3.4576e-06		rs9636729	21	23769250	9.53799e-06		rs67955391	3	85640136	1.62e-18		rs6790699	3	85575039	9.645e-17
rs6794866	3	85590398	2.36701e-07		rs1036002	1	236629538	1.46137e-06		rs10644737	16	13742801	6.73592e-06		rs11386364	1	154734988	5.92916e-06	5.92916e-06		rs111290676	14	66783557	1.73687e-06		rs6959770	7	132229413	3.59041e-06		rs1736034	21	15450939	9.5558e-06		rs1549979	3	85460131	1.622e-18		rs17516683	3	85536281	9.648e-17
rs6549044	3	85583282	2.40645e-07		rs35412422	16	28606473	1.46629e-06		rs1555458404	16	13742801	6.73592e-06		rs10774985	12	118704642	5.96583e-06	5.96583e-06		rs12138585	1	174720758	1.7728e-06		rs1186660866	18	73257242	3.63301e-06		rs178024	5	83582700	9.628e-06		rs1375565	3	85642881	1.642e-18		rs17519241	3	85561499	9.677e-17
rs2029130	3	85594897	2.42889e-07		rs79533802	16	28606473	1.46629e-06		rs199615258	16	13742801	6.73592e-06		rs12296422	12	118711511	6.11906e-06	6.11906e-06		rs116838616	1	173678986	1.85885e-06		rs3073248	22	34685267	3.80534e-06		rs10078856	5	7126024	9.68498e-06		rs62250714	3	85515776	1.646e-18		rs6549033	3	85549864	9.681e-17
rs62250503	3	85585260	2.46723e-07		rs76739564	3	176284800	1.47337e-06		rs10859419	12	93058399	6.74843e-06		rs1563796	4	62202277	6.12434e-06	6.12434e-06		rs73040770	3	13566560	1.87584e-06		rs11420854	6	53964049	3.85991e-06		rs1736015	21	15433997	9.74611e-06		rs7634761	3	85636421	1.658e-18		rs4502590	3	85547329	9.722e-17
rs1375557	3	85585976	2.4717e-07		rs6656641	1	236633990	1.5003e-06		rs12918144	16	13739630	6.79642e-06		rs1188203862	14	78852878	6.13437e-06	6.13437e-06		rs75462134	12	10508918	1.90418e-06		rs1026195	7	132229106	4.00516e-06		rs7300506	12	71494090	9.87047e-06		rs11127891	3	85510183	1.664e-18		rs67999244	3	85565520	9.747e-17
rs62250502	3	85585175	2.47181e-07		rs13331170	16	28550661	1.52553e-06		rs12755830	1	225965284	6.84338e-06		rs1350689756	5	98148309	6.25498e-06	6.25498e-06		rs17583766	4	114951920	1.98352e-06		rs72964598	18	73252086	4.04958e-06		rs2828523	21	23771947	1.01123e-05		rs12633762	3	85509991	1.692e-18		rs35738543	3	85526540	9.762e-17
rs1375558	3	85586040	2.47403e-07		rs200400018	3	85446604	1.55248e-06		rs111364320	6	123726935	6.84669e-06		rs112152727	2	38703664	6.33766e-06	6.33766e-06		rs75971669	16	48624755	1.98469e-06		rs4458299	22	34628346	4.12576e-06		rs1018854	7	127017491	1.02983e-05		rs60311538	3	85470687	1.713e-18		rs66625173	3	85535941	9.787e-17
rs67955391	3	85590986	2.50208e-07		rs5850688	3	85446604	1.55248e-06		rs1554202594	6	123726935	6.84669e-06		rs12026942	1	219038678	6.40996e-06	6.40996e-06		rs2972498	3	115774153	2.07419e-06		rs7950374	11	32147145	4.39569e-06		rs148016179	10	108332012	1.04038e-05		rs7618429	3	85549020	1.729e-18		rs4856583	3	85528119	9.861e-17
rs4508796	3	85587478	2.52471e-07		rs6498091	16	28604938	1.59347e-06		rs1582519750	6	123726935	6.84669e-06		rs6847687	4	54855004	6.49847e-06	6.49847e-06		rs1282881410	13	68936331	2.12987e-06		rs10225863	7	132225544	4.40729e-06		rs1483344	2	67269734	1.04681e-05		rs11127896	3	85539816	1.754e-18		rs17515586	3	85520022	9.878e-17
rs1435553295	3	85601640	2.54763e-07		rs11357624	16	28618042	1.59889e-06		rs1787651995	6	123726935	6.84669e-06		rs6039205	20	8591287	6.50069e-06	6.50069e-06		rs2972501	3	115772976	2.1306e-06		rs2205810	22	34621856	4.43597e-06		rs1483346	2	67269909	1.04681e-05		rs10433500	3	85546798	1.765e-18		rs1551048	3	85546795	9.894e-17
rs6772956	3	85582695	2.57972e-07		rs186426322	16	28618042	1.59889e-06		rs60756985	6	123726935	6.84669e-06		rs1489988056	5	12379917	6.56149e-06	6.56149e-06		rs144418978	11	127527013	2.22933e-06		rs1991120	7	132240846	4.43689e-06		rs4760801	12	71494281	1.06464e-05		rs11127895	3	85539810	1.798e-18		rs67277278	3	85557812	9.909e-17
rs11919099	3	85592675	2.58362e-07		rs2047579864	16	28618042	1.59889e-06		rs4760423	12	93050347	6.96353e-06		rs1505251	1	219045447	6.67604e-06	6.67604e-06		rs2972496	3	115775027	2.26535e-06		rs4566464	22	34628336	4.53482e-06		rs2047312	5	7116259	1.0666e-05		rs2069123	3	85522794	1.816e-18		rs4856579	3	85523936	1.001e-16
rs11829243	12	108495056	2.58868e-07		rs7609594	3	85433445	1.60149e-06		rs78451261	4	114304029	6.97258e-06		rs1166674379	10	34303162	6.75887e-06	6.75887e-06		rs78510750	11	127542758	2.27888e-06		rs1481270562	1	18974760	4.69313e-06		rs56211545	10	108332963	1.06922e-05		rs62250750	3	85550969	1.834e-18		rs1551047	3	85546707	1.004e-16
rs7634761	3	85587271	2.60696e-07		rs4788085	16	28523682	1.6186e-06		rs75943731	7	131815292	6.99519e-06		rs143920918	3	45613077	6.88776e-06	6.88776e-06		rs13092487	3	115734447	2.31154e-06		rs3925378	7	132241353	5.04036e-06		rs1736157	21	15455916	1.07037e-05		rs1821349	3	85438564	1.835e-18		rs17457050	3	85536127	1.004e-16
rs68001049	3	85591268	2.63546e-07		rs78740813	17	55308331	1.62382e-06		rs12915752	15	24345021	7.05257e-06		rs55835791	3	54425304	6.94882e-06	6.94882e-06		rs76239347	14	67197769	2.3335e-06		rs4821269	22	34601117	5.2116e-06		rs1202853258	13	88226634	1.08183e-05		rs1551043	3	85544210	1.884e-18		rs4856585	3	85549094	1.01e-16
rs956281	3	85600048	2.68321e-07		rs28772958	16	28523984	1.64376e-06		rs10101858	8	138060575	7.16148e-06		rs1497489	4	54872358	7.22757e-06	7.22757e-06		rs1188647581	13	20632139	2.33683e-06		rs35971464	7	132243850	5.2753e-06		rs13046049	21	23771624	1.09433e-05		rs6549043	3	85632126	1.889e-18		rs34495106	3	85601986	1.013e-16
rs6762733	3	85579715	2.82495e-07		rs11922956	3	85448657	1.65026e-06		rs116934404	11	64071472	7.16543e-06		rs759191	16	4957707	7.37754e-06	7.37754e-06		rs2972491	3	115783634	2.3643e-06		rs4426612	22	34626603	5.34062e-06		rs6516582	21	23771378	1.09433e-05		rs1449391	3	85554582	1.91e-18		rs67904150	3	85576081	1.024e-16
rs62263910	3	85598464	2.83301e-07		rs1773451	1	236630549	1.65375e-06		rs56785008	11	103526893	7.48427e-06		rs1199115210	3	28474804	7.52617e-06	7.52617e-06		rs7992292	13	41393877	2.47191e-06		rs2706896	7	84480592	5.41144e-06		rs1322571	13	31742840	1.096e-05		rs62250503	3	85634410	1.931e-18		rs57671246	3	85528541	1.03e-16
rs62263912	3	85599096	2.83926e-07		rs75946325	3	85426131	1.6575e-06		rs910640757	11	103526893	7.48427e-06		rs145813531	21	18975054	7.6316e-06	7.6316e-06		rs1211540504	14	66787772	2.52078e-06		rs10279805	7	132244950	5.46058e-06		rs28723374	21	29166946	1.1007e-05		rs9309980	3	85505874	2.006e-18		rs4543024	3	85557853	1.031e-16
rs72615728	3	85601206	2.85819e-07		rs75964821	3	85426131	1.6575e-06		rs10105010	8	138060641	7.5174e-06		rs28800310	10	1564283	7.67041e-06	7.67041e-06		rs12116986	1	174856787	2.56676e-06		rs72964594	18	73245888	5.6176e-06		rs972010	21	15434710	1.11206e-05		rs9309982	3	85507231	2.022e-18		rs2122235	3	85537771	1.033e-16
rs62252500	3	85530460	2.91051e-07		rs4788083	16	28534128	1.66982e-06		rs12444957	16	13741048	7.51925e-06		rs4864935	4	54873613	7.82644e-06	7.82644e-06		rs1398985101	7	138713141	2.57534e-06		rs2413246	22	34621946	5.65585e-06		rs1210885280	7	75830382	1.11539e-05		rs1368739	3	85508582	2.037e-18		rs6549040	3	85556911	1.036e-16
rs62250501	3	85585066	2.95629e-07		rs4738987	8	62635289	1.73609e-06		rs4581669	15	24340387	7.62067e-06		rs1194358641	22	28328756	7.85431e-06	7.85431e-06		rs77702353	16	48592115	2.60746e-06		rs4820153	22	34641814	5.66992e-06		rs141967964	12	103688634	1.13568e-05		rs62250501	3	85634216	2.044e-18		rs62253969	3	85550642	1.041e-16
rs62250500	3	85578541	2.99234e-07		rs1418066	1	236620206	1.74588e-06		rs980690264	15	24340387	7.62067e-06		rs3821949	4	4858675	7.85528e-06	7.85528e-06		rs1360910652	13	41275498	2.61053e-06		rs371111701	3	103273142	5.73259e-06		rs74705464	12	103696440	1.13568e-05		rs4856596	3	85624386	2.046e-18		rs4508796	3	85587478	1.053e-16
rs11452955	3	85599696	3.01522e-07		rs962467	2	46567793	1.76324e-06		rs12932802	16	13742566	7.71981e-06		rs78602186	2	38700407	7.88034e-06	7.88034e-06		rs60019437	3	171252040	2.63247e-06		rs2413247	22	34626950	5.83257e-06		rs74789426	12	103686443	1.13568e-05		rs10511085	3	85531887	2.085e-18		rs66781790	3	85536496	1.056e-16
rs1375566	3	85593329	3.03232e-07		rs13333976	16	28336386	1.77614e-06		rs12445004	16	13741277	7.72866e-06		rs3865216	16	4957777	8.15447e-06	8.15447e-06		rs943192	10	22541790	2.77954e-06		rs2479992	6	22883408	5.8483e-06		rs78388955	12	103697991	1.13568e-05		rs6549044	3	85632432	2.1e-18		rs6549044	3	85583282	1.069e-16
rs6762535	3	85579538	3.05825e-07		rs2044944325	16	28336386	1.77614e-06		rs111228312	15	24335059	7.82132e-06		rs7085222	10	110196973	8.21758e-06	8.21758e-06		rs12141040	1	174509996	2.89744e-06		rs1257707391	7	84481311	5.89194e-06		rs78797192	12	103690699	1.13568e-05		rs62250754	3	85557571	2.11e-18		rs4856273	3	85549110	1.075e-16
rs7617356	3	85576904	3.08698e-07		rs2106480	16	28526650	1.80597e-06		rs6576295	15	24365383	7.8339e-06		rs1161576873	19	34095234	8.4049e-06	8.4049e-06		rs2918231	3	115771163	2.91203e-06		rs2715034	7	84479345	5.89194e-06		rs148317090	21	15441938	1.14433e-05		rs9819830	3	85430137	2.121e-18		rs6549036	3	85551440	1.077e-16
rs6549042	3	85580105	3.10837e-07		rs28698667	16	28521750	1.84207e-06		rs1051000188	4	66773800	7.93653e-06		rs11250626	10	1563720	8.47207e-06	8.47207e-06		rs1449718209	17	81270270	2.91612e-06		rs4270443	22	34626625	6.00396e-06		rs1032547	5	7115567	1.16589e-05		rs7621381	3	85526866	2.146e-18		rs62253971	3	85551644	1.088e-16
rs12638040	3	85575623	3.14324e-07		rs140762322	10	13420837	1.84567e-06		rs11455448	4	66773800	7.93653e-06		rs1106024	9	93178086	8.55707e-06	8.55707e-06		rs2972465	3	115739693	2.92568e-06		rs9831675	3	103291072	6.04802e-06		rs55742532	10	108324991	1.17342e-05		rs1542248	3	85527334	2.181e-18		rs35701422	3	85526625	1.094e-16
rs6549041	3	85580033	3.20535e-07		rs62034321	16	28522717	1.85423e-06		rs371484678	5	32006353	7.95094e-06		rs34488589	4	4373490	8.57225e-06	8.57225e-06		rs73086493	1	214105163	2.95488e-06		rs16960006	16	83263656	6.07222e-06		rs72823618	10	108318164	1.17342e-05		rs1433711	3	85428963	2.215e-18		rs4856571	3	85425718	1.098e-16
rs67904150	3	85576081	3.28772e-07		rs1179151251	6	50067933	1.87695e-06		rs71912250	5	32006353	7.95094e-06		rs1497496	4	54856311	8.5898e-06	8.5898e-06		rs12132404	1	174587224	2.96483e-06		rs8013591	14	91680676	6.10359e-06		rs1736147	21	15440734	1.17544e-05		rs1449407	3	85600384	2.275e-18		rs4856593	3	85563617	1.118e-16
rs6790699	3	85575039	3.434e-07		rs1394144293	6	50067933	1.87695e-06		rs76873895	5	32006353	7.95094e-06		rs6055932	20	8590836	8.62251e-06	8.62251e-06		rs2972495	3	115775059	3.03019e-06		rs10657611	7	132233918	6.13047e-06		rs1180886074	12	103692597	1.18559e-05		rs62250540	3	85645057	2.324e-18		rs60311538	3	85421537	1.119e-16
rs6766690	3	85575411	3.50186e-07		rs1437270736	6	50067933	1.87695e-06		rs1554245348	6	116072564	8.04473e-06		rs12944836	17	13400502	8.62424e-06	8.62424e-06		rs17104117	14	67215636	3.03917e-06		rs10254737	7	132247867	6.13316e-06		rs1368626912	21	23769619	1.19012e-05		rs7617323	3	85625852	2.325e-18		rs56187922	3	85529575	1.12e-16
rs142343184	3	85547094	3.52426e-07		rs1466514918	6	50067933	1.87695e-06		rs1582781597	6	116072564	8.04473e-06		rs11914038	22	46462912	8.67864e-06	8.67864e-06		rs80279566	14	67215819	3.04598e-06		rs622514	7	84393450	6.18277e-06		rs66723060	21	29166798	1.22372e-05		rs6766690	3	85624561	2.357e-18		rs17457217	3	85537371	1.123e-16
rs7617323	3	85576702	3.66723e-07		rs1775152406	6	50067933	1.87695e-06		rs200612749	6	116072564	8.04473e-06		rs1549046	18	45479840	8.72618e-06	8.72618e-06		rs2972504	3	115764494	3.06017e-06		rs6441716	3	103276719	6.2315e-06		rs8133042	21	23772070	1.22775e-05		rs7617356	3	85626054	2.418e-18		rs6765881	3	85547069	1.127e-16
rs200541658	3	85536402	4.08781e-07		rs3997159	6	50067933	1.87695e-06		rs72951954	6	116072564	8.04473e-06		rs6039203	20	8590829	8.74284e-06	8.74284e-06		rs34825081	3	115765966	3.07616e-06		rs28463250	3	103290447	6.2332e-06		rs113130784	20	4762360	1.23917e-05		rs6762733	3	85628865	2.425e-18		rs62252512	3	85535328	1.146e-16
rs4856596	3	85575236	4.12998e-07		rs1413351405	1	236634208	1.88327e-06		rs146320664	16	82683886	8.189e-06		rs148298622	7	127812575	8.98612e-06	8.98612e-06		rs10031426	4	180813416	3.10478e-06		rs199570559	7	84483758	6.38914e-06		rs1297260	21	15440280	1.24469e-05		rs9835441	3	85502083	2.435e-18		rs1551045	3	85545696	1.148e-16
rs62250713	3	85464643	4.1842e-07		rs2196099	3	85435937	1.9144e-06		rs12448610	16	13741250	8.28023e-06		rs7659889	4	54860734	9.09179e-06	9.09179e-06		rs12630786	3	115736758	3.173e-06		rs13100312	3	103284447	6.40275e-06		rs1297261	21	15440304	1.24469e-05		rs62250500	3	85627691	2.439e-18		rs62250472	3	85563598	1.157e-16
rs1288497996	3	85581911	4.38443e-07		rs35626515	16	28638330	1.95447e-06		rs5029460	15	24366911	8.3434e-06		rs61708640	4	54873295	9.19497e-06	9.19497e-06		rs1242185273	11	127532093	3.3694e-06		rs1574769	3	103265805	6.40275e-06		rs1297262	21	15440311	1.24469e-05		rs9309981	3	85505944	2.444e-18		rs4603966	3	85547705	1.167e-16
rs2160974	12	108489844	4.8585e-07		rs62034324	16	28525441	1.97895e-06		rs1827060	15	24329623	8.5671e-06		rs11463666	18	3054617	9.23749e-06	9.23749e-06		rs1438307801	3	75943243	3.37071e-06		rs16846120	3	103285194	6.40275e-06		rs1736145	21	15439677	1.24469e-05		rs6772956	3	85631845	2.496e-18		rs17457669	3	85542301	1.168e-16
rs62250715	3	85466846	4.86856e-07		rs142532573	4	38078277	1.98131e-06		rs35709147	16	13738873	8.70379e-06		rs7219430	17	13401424	9.23989e-06	9.23989e-06		rs7992109	13	41393817	3.39231e-06		rs4279109	3	103265646	6.40275e-06		rs1039648	21	23769960	1.2452e-05		rs6804845	3	85563846	2.518e-18		rs17458574	3	85550718	1.171e-16
rs1190358253	16	28522590	4.89401e-07		rs2163971	3	85379576	2.00208e-06		rs71378368	16	13738873	8.70379e-06		rs2030411	12	118707294	9.2503e-06	9.2503e-06		rs1252343570	14	67309992	3.41579e-06		rs4306865	3	103269068	6.40275e-06		rs1231715872	21	23770673	1.2452e-05		rs6762535	3	85628688	2.529e-18		rs62252497	3	85529313	1.174e-16
rs1223283819	3	85571409	4.95092e-07		rs62034323	16	28525152	2.01982e-06		rs74454170	16	13738873	8.70379e-06		rs1391134	4	54853896	9.33908e-06	9.33908e-06		rs9826855	3	75946338	3.41961e-06		rs6763398	3	103271725	6.40275e-06		rs2828519	21	23770443	1.2452e-05		rs1375557	3	85635126	2.556e-18		rs62252513	3	85538387	1.177e-16
rs62250714	3	85466626	4.95275e-07		rs3859172	16	28554837	2.02287e-06		rs7184744	16	13743831	8.7672e-06		rs1391135	4	54852906	9.45426e-06	9.45426e-06		rs62119175	19	44025898	3.45117e-06		rs6788464	3	103274118	6.40275e-06		rs2828520	21	23770802	1.2452e-05		rs1375558	3	85635190	2.559e-18		rs67544605	3	85536190	1.179e-16
rs6788098	3	85574981	4.9659e-07		rs1375788657	16	28541704	2.09538e-06		rs2499709	6	34088106	8.95664e-06		rs149780745	5	75097923	9.56995e-06	9.56995e-06		rs2918239	3	115762715	3.47927e-06		rs6803752	3	103285334	6.40275e-06		rs8133127	21	23772032	1.26084e-05		rs2029130	3	85644047	2.582e-18		rs62250758	3	85515713	1.19e-16
rs149492977	3	85543233	5.17539e-07		rs145973437	16	28541704	2.09538e-06		rs7199833	16	13741676	8.9645e-06		rs7213935	17	43723895	9.60934e-06	9.60934e-06		rs78959812	16	71551580	3.49521e-06		rs9849823	3	103269483	6.40275e-06		rs200376137	21	23769771	1.27756e-05		rs12638040	3	85624773	2.611e-18		rs17516284	3	85532236	1.197e-16
rs376830009	3	85530434	5.19675e-07		rs7191618	16	28554346	2.12266e-06		rs11298160	12	93034257	9.09781e-06		rs1497488	4	54869719	9.61292e-06	9.61292e-06		rs1317624	1	41432203	3.53794e-06		rs9881112	3	103275070	6.40275e-06		rs202231328	21	23769755	1.27756e-05		rs6549042	3	85629255	2.645e-18		rs17518584	3	85555773	1.203e-16
rs1371115020	3	85541717	5.21192e-07		rs9926245	16	28544385	2.13514e-06		rs1174611916	12	93034257	9.09781e-06		rs7438169	4	4373516	9.62361e-06	9.62361e-06		rs11384143	7	5167332	3.55922e-06		rs1907879	3	103286370	6.4506e-06		rs373581071	21	15452818	1.28027e-05		rs11127890	3	85496631	2.656e-18		rs2029133	3	85553658	1.206e-16
rs202035620	12	108490003	5.28637e-07		rs10525817	8	57093424	2.14697e-06		rs1296972170	10	77232886	9.34683e-06		rs1391133	4	54854149	9.79573e-06	9.79573e-06		rs7321509	13	41354178	3.57607e-06		rs6769151	3	103289624	6.47472e-06		rs554918631	12	103685447	1.28071e-05		rs6549041	3	85629183	2.657e-18		rs62252518	3	85539872	1.22e-16
rs570682061	3	85503089	5.685e-07		rs1807757149	8	57093424	2.14697e-06		rs33988327	10	77232886	9.34683e-06		rs149229511	2	26734276	9.86934e-06	9.86934e-06		rs2944407	3	115769123	3.63448e-06		rs10530263	22	34743181	6.58722e-06		rs2135314	21	23769036	1.29457e-05		rs9879025	3	85436125	2.773e-18		rs17517238	3	85542436	1.225e-16
rs764523228	3	85503094	5.69685e-07		rs201621590	8	57093424	2.14697e-06		rs1573635	16	13729012	9.44485e-06		rs4744188	9	93188179	1.04627e-05	1.04627e-05		rs1166341251	18	42040156	3.63822e-06		rs6441713	3	103266621	6.59425e-06		rs2135315	21	23769138	1.29457e-05		rs1449382	3	85612053	2.913e-18		rs66631011	3	85555896	1.229e-16
rs73162807	3	146757003	5.82781e-07		rs12446550	16	28532060	2.20263e-06		rs179631	16	13732298	9.54161e-06		rs5767691	22	47329504	1.06037e-05	1.06037e-05		rs1183273698	7	2691730	3.67053e-06		rs9290876	3	103278491	6.61485e-06		rs34212082	21	23768668	1.29457e-05		rs13085170	3	85429172	3.003e-18		rs2167047	3	85537685	1.237e-16
rs3986619	16	28330310	5.83048e-07		rs16929287	8	62617621	2.20898e-06		rs76009201	12	100683505	9.61451e-06		rs56308023	4	54858551	1.06059e-05	1.06059e-05		rs2972468	3	115730029	3.67272e-06		rs5755261	22	34740627	6.61693e-06		rs74393665	21	23769152	1.29457e-05		rs1368740	3	85508499	3.031e-18		rs17457454	3	85539860	1.24e-16
rs55667839	3	85503083	5.91707e-07		rs11376660	3	85442474	2.2096e-06		rs179627	16	13730511	9.63967e-06		rs12341668	9	82408570	1.07767e-05	1.07767e-05		rs1347268485	14	22923494	3.67977e-06		rs2015181	22	34708064	6.64562e-06		rs76682214	21	23769151	1.29457e-05		rs62250467	3	85609303	3.035e-18		rs1551046	3	85546247	1.249e-16
rs6804845	3	85514696	5.96185e-07		rs1553724105	3	85442474	2.2096e-06		rs11854580	15	24370302	9.94664e-06		rs6554580	5	10272032	1.09704e-05	1.09704e-05		rs1986216	3	75943223	3.7772e-06		rs34437840	7	132235680	6.68066e-06		rs78634936	21	23769147	1.29457e-05		rs17459563	3	85609365	3.071e-18		rs66922686	3	85542635	1.259e-16
rs1483739041	12	108491098	5.98477e-07		rs1865252	3	85439590	2.21329e-06		rs7300208	12	93031018	1.00965e-05		rs202179412	5	93861315	1.09736e-05	1.09736e-05		rs7329676	13	41403030	3.81987e-06		rs9681201	3	103278862	6.7266e-06		rs9636728	21	23769191	1.29457e-05		rs62250719	3	85531850	3.074e-18		rs6790090	3	85543600	1.267e-16
rs113623515	16	28519390	5.99399e-07		rs1371139196	1	236642593	2.24888e-06		rs11021285	11	95692875	1.01587e-05		rs1829565	12	118723753	1.10149e-05	1.10149e-05		rs1287189048	2	33215716	3.84544e-06		rs1026194	7	132228886	6.76262e-06		rs60132571	21	23769625	1.29601e-05		rs7427346	3	85575519	3.087e-18		rs17517273	3	85543996	1.272e-16
rs11435891	3	85486706	6.03407e-07		rs1665081583	1	236642593	2.24888e-06		rs10735308	12	93058209	1.02002e-05		rs12681980	8	28257566	1.10578e-05	1.10578e-05		rs2972509	3	115754300	3.87492e-06		rs2527543	7	84483189	6.82764e-06		rs1736137	21	15434376	1.29979e-05		rs1449378	3	85609795	3.089e-18		rs62250500	3	85578541	1.279e-16
rs58175373	3	85503080	6.0367e-07		rs35138559	1	236642593	2.24888e-06		rs114690241	1	116357778	1.02297e-05		rs6752602	2	38697642	1.11722e-05	1.11722e-05		rs2918246	3	115753604	3.90519e-06		rs7649983	3	103267484	6.84771e-06		rs718933	5	7113574	1.32031e-05		rs66499081	3	85607285	3.112e-18		rs17517142	3	85542079	1.281e-16
rs10511085	3	85482737	6.06318e-07		rs62250687	3	85420203	2.25486e-06		rs13235027	7	101079357	1.0341e-05		rs35377250	4	54858559	1.13672e-05	1.13672e-05		rs2918204	3	115736487	3.92993e-06		rs9607169	22	34659983	6.84965e-06		rs75941539	2	237513697	1.32807e-05		rs4856588	3	85611420	3.207e-18		rs62253964	3	85547859	1.284e-16
rs11923525	3	85531949	6.07921e-07		rs4738986	8	62628704	2.28402e-06		rs6124849	20	46671254	1.04451e-05		rs1333391797	5	106618574	1.13685e-05	1.13685e-05		rs2972513	3	115751220	3.95972e-06		rs5749922	22	34658342	6.90007e-06		rs1297259	21	15435430	1.33894e-05		rs17519241	3	85610649	3.217e-18		rs62252516	3	85539344	1.29e-16
rs67336646	3	85475324	6.14225e-07		rs11921010	3	85385110	2.30151e-06		rs57184500	15	24369669	1.05307e-05		rs2173231	4	54859216	1.14192e-05	1.14192e-05		rs74675810	3	115755100	3.97388e-06		rs1401746938	3	103283025	6.91476e-06		rs3864259	5	83592020	1.3445e-05		rs2167043	3	85609072	3.218e-18		rs4856596	3	85575236	1.296e-16
rs7618429	3	85499870	6.17394e-07		rs12549995	8	62663197	2.33333e-06		rs179628	16	13730536	1.11143e-05		rs1287399063	6	49381572	1.17057e-05	1.17057e-05		rs4741388	9	14514368	3.98248e-06		rs7787958	7	132235671	6.92982e-06		rs4260646	5	83592016	1.3445e-05		rs10511083	3	85570959	3.25e-18		rs17457426	3	85539812	1.314e-16
rs2411440	16	28642202	6.20986e-07		rs411518	16	28373093	2.35687e-06		rs10492768	16	13736372	1.14309e-05		rs75883367	18	9412520	1.177e-05	1.177e-05		rs201361081	3	115749640	4.05377e-06		rs909566	22	34656688	6.97511e-06		rs1736023	21	15440563	1.34504e-05		rs1449373	3	85608461	3.255e-18		rs60427790	3	85526941	1.323e-16
rs1375560	3	85516578	6.21741e-07		rs11920427	3	85428535	2.37321e-06		rs4422181	2	74012459	1.14376e-05		rs1115640	12	14353755	1.19793e-05	1.19793e-05		rs112791040	13	107708713	4.08046e-06		rs5749908	22	34635872	7.16264e-06		rs12424907	12	103702758	1.3455e-05		rs2167044	3	85609095	3.264e-18		rs17458609	3	85550827	1.327e-16
rs146088466	3	85557481	6.24286e-07		rs1559835118	3	85428535	2.37321e-06		rs179629	16	13731030	1.18658e-05		rs4744201	9	93252974	1.20149e-05	1.20149e-05		rs1516515	3	115766704	4.09659e-06		rs5755259	22	34739035	7.19487e-06		rs11271556	7	158431455	1.35833e-05		rs59073108	3	85609289	3.274e-18		rs17457377	3	85539225	1.337e-16
rs2069123	3	85473644	6.25957e-07		rs56370735	8	62633112	2.38446e-06		rs572904041	13	58745369	1.19606e-05		rs6827165	4	54859307	1.20632e-05	1.20632e-05		rs17641906	2	33216208	4.14977e-06		rs6467426	7	132226670	7.22581e-06		rs2135316	21	23769158	1.36374e-05		rs1530738	3	85610083	3.3e-18		rs68049270	3	85555911	1.34e-16
rs57276248	3	85571860	6.3507e-07		rs17035272	2	46565222	2.39612e-06		rs4577309	2	190424107	1.19939e-05		rs74476404	17	50742132	1.22554e-05	1.22554e-05		rs76470148	3	115748114	4.16738e-06		rs2413257	22	34703277	7.2342e-06		rs1736140	21	15437592	1.39731e-05		rs6764988	3	85571253	3.301e-18		rs2326320	3	85564323	1.351e-16
rs371324814	3	85486705	6.40638e-07		rs11292410	8	62620911	2.39966e-06		rs4347431	12	93033561	1.22879e-05		rs4507059	2	20943569	1.23056e-05	1.23056e-05		rs2972508	3	115756572	4.17612e-06		rs713632	22	34704943	7.26729e-06		rs991774	21	15438791	1.39731e-05		rs6549036	3	85600590	3.332e-18		rs62250540	3	85595907	1.357e-16
rs1155666	3	85471867	6.41075e-07		rs7840692	8	62631207	2.39977e-06		rs115186838	2	225310990	1.261e-05		rs1164645002	7	136322279	1.23144e-05	1.23144e-05		rs2918236	3	115764094	4.20605e-06		rs2413259	22	34706666	7.37779e-06		rs1216790707	16	71744571	1.42586e-05		rs7653790	3	85607605	3.348e-18		rs2029132	3	85553596	1.361e-16
rs4856586	3	85557371	6.42498e-07		rs2217720	3	85436080	2.42094e-06		rs11948118	5	178177554	1.26817e-05		rs10761198	9	93189654	1.23901e-05	1.23901e-05		rs2282412	6	43507174	4.23735e-06		rs72964593	18	73244539	7.43722e-06		rs988868	5	7116919	1.42943e-05		rs6549037	3	85600708	3.358e-18		rs1549979	3	85410981	1.362e-16
rs4856275	3	85557370	6.42949e-07		rs1433708	3	85432829	2.4282e-06		rs4760421	12	93048858	1.27246e-05		rs10761199	9	93189655	1.23901e-05	1.23901e-05		rs2918237	3	115763978	4.29076e-06		rs74371853	1	18981581	7.45174e-06		rs1233232517	21	23768639	1.43379e-05		rs66505109	3	85576458	3.36e-18		rs17518082	3	85550675	1.363e-16
rs11127896	3	85490666	6.4877e-07		rs936614	8	62618128	2.4462e-06		rs115203516	2	224151250	1.27302e-05		rs1553048	4	54871485	1.25006e-05	1.25006e-05		rs61381887	8	133839031	4.32395e-06		rs874814	22	34590408	7.47201e-06		rs309580	5	83575838	1.43454e-05		rs62253966	3	85599325	3.361e-18		rs17457189	3	85536710	1.371e-16
rs17515196	3	85482969	6.51578e-07		rs7202948	16	28546968	2.45413e-06		rs144263555	15	65970205	1.27464e-05		rs111284301	3	20197627	1.2514e-05	1.2514e-05		rs2972506	3	115759416	4.33816e-06		rs76239274	1	18989172	7.63288e-06		rs1736143	21	15438378	1.45791e-05		rs1530740	3	85610487	3.375e-18		rs17516857	3	85538560	1.371e-16
rs11284355	3	85479443	6.55121e-07		rs1454109457	1	236641764	2.46914e-06		rs2187679	16	13745979	1.28847e-05		rs72716657	4	132969112	1.26123e-05	1.26123e-05		rs76775138	3	115735156	4.38376e-06		rs1991118	7	132236480	7.66347e-06		rs10674690	21	15435487	1.46133e-05		rs1449393	3	85572549	3.403e-18		rs6777458	3	85543838	1.371e-16
rs11337112	3	85527599	6.55162e-07		rs145513081	1	236641764	2.46914e-06		rs1894395	16	13738294	1.32469e-05		rs55841826	4	54853703	1.28421e-05	1.28421e-05		rs9508066	13	28578368	4.39005e-06		rs2157220	22	34704467	7.67158e-06		rs7561807	2	67279183	1.46661e-05		rs2122233	3	85611068	3.408e-18		rs59491876	3	85534356	1.377e-16
rs1542248	3	85478184	6.55711e-07		rs936618	8	62616198	2.47747e-06		rs13235403	7	101079799	1.32792e-05		rs1164992092	8	104477736	1.30494e-05	1.30494e-05		rs4149068	12	21216257	4.42304e-06		rs1294005753	7	132225616	7.70296e-06		rs1322569	13	31742742	1.49776e-05		rs1449405	3	85600077	3.412e-18		rs113351222	3	85532841	1.379e-16
rs34740808	3	85512792	6.55909e-07		rs240704	16	28518628	2.47772e-06		rs7314169	12	93044534	1.3361e-05		rs2250342	3	76749481	1.30655e-05	1.30655e-05		rs61792442	3	171249029	4.42992e-06		rs1241939089	3	103290145	7.71427e-06		rs4804091	19	8894998	1.49799e-05		rs4856580	3	85573333	3.42e-18		rs56778912	3	85526954	1.392e-16
rs35701422	3	85526625	6.57858e-07		rs55651027	8	62659850	2.49054e-06		rs1357170245	15	49708988	1.36148e-05		rs56296024	1	191526380	1.33903e-05	1.33903e-05		rs2391832	13	110471383	4.43289e-06		rs72964587	18	73243692	7.7669e-06		rs1417545526	5	7116623	1.49829e-05		rs17456263	3	85575723	3.426e-18		rs61586601	3	85541294	1.393e-16
rs62250754	3	85508421	6.58841e-07		rs7591561	2	46556742	2.50664e-06		rs2079310083	15	49708988	1.36148e-05		rs12455781	18	64728527	1.34718e-05	1.34718e-05		rs142765282	9	14514327	4.47224e-06		rs79250066	1	18979838	7.78366e-06		rs79583226	2	237513672	1.52875e-05		rs1375560	3	85565728	3.428e-18		rs62250465	3	85556287	1.399e-16
rs62031389	16	28333534	6.61137e-07		rs62509503	8	62620064	2.52835e-06		rs71120700	15	49708988	1.36148e-05		rs7788595	7	145196149	1.34949e-05	1.34949e-05		rs1298123858	20	1923978	4.53821e-06		rs9610073	22	34660188	7.81822e-06		rs12422614	12	103700012	1.55272e-05		rs1463203	3	85594864	3.429e-18		rs2167045	3	85561826	1.404e-16
rs62250752	3	85503088	6.61664e-07		rs4788084	16	28528527	2.53132e-06		rs8061168	16	13739232	1.37235e-05		rs12349094	9	93191031	1.35315e-05	1.35315e-05		rs1244392572	14	66777083	4.5586e-06		rs12887295	14	63758736	7.83469e-06		rs397699658	21	15435082	1.55952e-05		rs62253970	3	85600771	3.43e-18		rs6777456	3	85543833	1.405e-16
rs7621381	3	85477716	6.63141e-07		rs9863488	3	85438315	2.53776e-06		rs2187678	16	13745504	1.4155e-05		rs72242894	18	13823956	1.36084e-05	1.36084e-05		rs12901570	15	98710393	4.57971e-06		rs7806916	7	132235700	7.8427e-06		rs13420861	2	38429813	1.56048e-05		rs1449394	3	85572912	3.431e-18		rs62252509	3	85533095	1.419e-16
rs11127895	3	85490660	6.63876e-07		rs1576544844	3	85433140	2.56078e-06		rs9673393	16	13743619	1.41999e-05		rs10142091	14	33285781	1.37488e-05	1.37488e-05		rs1176477	10	130631025	4.58664e-06		rs80192133	1	18975458	7.87121e-06		rs112816699	1	235001543	1.57052e-05		rs62252465	3	85574699	3.445e-18		rs2122234	3	85561989	1.431e-16
rs1449386	3	85569929	6.64385e-07		rs67960974	3	85433140	2.56078e-06		rs146238731	14	74425805	1.44442e-05		rs13103453	4	172520608	1.37648e-05	1.37648e-05		rs7897192	10	79465788	4.60516e-06		rs713820	22	34694629	7.88875e-06		rs1170731459	13	102508430	1.57258e-05		rs1449374	3	85608487	3.466e-18		rs4856271	3	85540747	1.431e-16
rs1368750	3	85470261	6.64962e-07		rs12545543	8	62632195	2.57449e-06		rs6368	16	13732908	1.47927e-05		rs73665732	9	134678286	1.40706e-05	1.40706e-05		rs1176490	10	130622245	4.63531e-06		rs2715036	7	84469062	7.95903e-06		rs1297264	21	15443698	1.57435e-05		rs62252464	3	85574694	3.467e-18		rs17456820	3	85533789	1.434e-16
rs1311293187	3	85568769	6.71184e-07		rs58103443	8	62664595	2.59702e-06		rs114477017	20	46756423	1.50089e-05		rs1270458854	5	12549066	1.41663e-05	1.41663e-05		rs9860817	3	75941052	4.68761e-06		rs1477350645	22	34631611	7.98187e-06		rs2299523	7	127008843	1.60115e-05		rs1868532	3	85571883	3.486e-18		rs72615726	3	85555615	1.434e-16
rs17515586	3	85520022	6.71847e-07		rs7191548	16	28603413	2.649e-06		rs143925100	17	50041025	1.51289e-05		rs12458071	18	64728202	1.4403e-05	1.4403e-05		rs111360715	16	84692295	4.70605e-06		rs2227076	22	34742130	7.98626e-06		rs72823623	10	108323733	1.60543e-05		rs62250758	3	85564863	3.489e-18		rs1530739	3	85560964	1.455e-16
rs62250719	3	85482700	6.75923e-07		rs62509504	8	62620104	2.67675e-06		rs61954052	13	59095381	1.51432e-05		rs6890244	5	12367357	1.46365e-05	1.46365e-05		rs2972502	3	115767265	4.7967e-06		rs5755174	22	34637257	8.06816e-06		rs76116471	12	103684805	1.60644e-05		rs1900914	3	85611791	3.496e-18		rs67018424	3	85533563	1.458e-16
rs62250750	3	85501819	6.76117e-07		rs4738991	8	62655099	2.71506e-06		rs1795349742	7	101079024	1.52031e-05		rs35617612	18	64729256	1.46515e-05	1.46515e-05		rs142301215	4	115006711	4.82439e-06		rs5755238	22	34713835	8.09459e-06		rs1305634621	2	3439887	1.61349e-05		rs59967234	3	85575844	3.502e-18		rs6766690	3	85575411	1.461e-16
rs1551043	3	85495060	6.772e-07		rs993136	3	85450183	2.71726e-06		rs76876795	7	101079024	1.52031e-05		rs1874647	4	54855303	1.46539e-05	1.46539e-05		rs138723297	4	114960091	4.8279e-06		rs737761	22	34704706	8.10007e-06		rs1736144	21	15439163	1.6253e-05		rs1551045	3	85594846	3.519e-18		rs6780346	3	85544434	1.463e-16
rs35608699	3	85531955	6.81809e-07		rs2326310	3	85427882	2.72241e-06		rs11592299	10	102466184	1.52081e-05		rs76047885	5	75219384	1.46586e-05	1.46586e-05		rs1271239868	9	64038836	4.87604e-06		rs714029	22	34688641	8.32125e-06		rs1297258	21	15434390	1.66465e-05		rs67999244	3	85614670	3.526e-18		rs6549039	3	85556853	1.475e-16
rs1597315	3	85567659	6.8216e-07		rs1555485364	16	28619757	2.72973e-06		rs386718012	7	134063482	1.53782e-05		rs496861	1	193906105	1.47482e-05	1.47482e-05		rs1176479	10	130629954	4.90213e-06		rs140621353	7	132253239	8.48446e-06		rs73193884	21	29266766	1.6678e-05		rs1449408	3	85600940	3.548e-18		rs17457642	3	85542213	1.483e-16
rs4788062	16	28629858	6.83216e-07		rs1555485365	16	28619757	2.72973e-06		rs7457999	7	134063482	1.53782e-05		rs1480848715	14	72271920	1.47762e-05	1.47762e-05		rs2944421	3	115743573	4.97228e-06		rs11761061	7	132227324	8.60242e-06		rs7988433	13	31739058	1.72727e-05		rs1449386	3	85619079	3.558e-18		rs12638040	3	85575623	1.495e-16
rs398062541	3	85561234	6.83347e-07		rs2047613046	16	28619757	2.72973e-06		rs11225862	11	103528526	1.56962e-05		rs2048016	18	64727942	1.48089e-05	1.48089e-05		rs147792738	14	67213794	4.97247e-06		rs958318	22	34600454	8.6346e-06		rs36060367	13	31739291	1.72773e-05		rs62250496	3	85620621	3.58e-18		rs17456763	3	85533493	1.498e-16
rs7427346	3	85526369	6.84807e-07		rs28479379	16	28619757	2.72973e-06		rs179630	16	13731357	1.57206e-05		rs1460272	18	75807604	1.48137e-05	1.48137e-05		rs10260406	7	5174766	5.07799e-06		rs5755252	22	34732498	8.73199e-06		rs1192907026	21	23769266	1.76866e-05		rs67277278	3	85606962	3.595e-18		rs17517121	3	85541958	1.5e-16
rs1449391	3	85505432	6.85689e-07		rs34217536	16	28619757	2.72973e-06		rs4754957	11	103529360	1.64163e-05		rs71164857	18	64727176	1.48402e-05	1.48402e-05		rs2972466	3	115738577	5.13242e-06		rs1159685318	22	34690586	8.73686e-06		rs1736020	21	15440233	1.78725e-05		rs1449371	3	85607323	3.607e-18		rs6762733	3	85579715	1.529e-16
rs58889493	3	85573549	6.88141e-07		rs56034025	16	28619757	2.72973e-06		rs7105632	11	103525267	1.65409e-05		rs34182180	18	64723537	1.4885e-05	1.4885e-05		rs112789445	3	43739567	5.25033e-06		rs1492885	3	103292443	8.76077e-06		rs1461400723	5	83589648	1.80572e-05		rs4502590	3	85596479	3.611e-18		rs62250468	3	85561545	1.531e-16
rs62250496	3	85571471	6.96889e-07		rs71140984	16	28619757	2.72973e-06		rs112693623	20	39216257	1.6923e-05		rs7263133	20	8592603	1.49603e-05	1.49603e-05		rs111928157	3	115738348	5.37906e-06		rs4821290	22	34714514	8.85047e-06		rs1736142	21	15438075	1.82988e-05		rs1551048	3	85595945	3.615e-18		rs68028504	3	85557860	1.545e-16
rs59835020	3	85572055	6.98053e-07		rs16929302	8	62626064	2.73244e-06		rs11826048	11	103527569	1.70105e-05		rs13181875	5	173612809	1.50282e-05	1.50282e-05		rs10736208	10	110379004	5.37939e-06		rs972716	22	34693678	8.94415e-06		rs10172152	2	67277020	1.85247e-05		rs62253969	3	85599792	3.624e-18		rs4301022	3	85550241	1.546e-16
rs62250758	3	85515713	7.0318e-07		rs153106	16	28515576	2.77219e-06		rs2049620	11	95694937	1.70633e-05		rs8182040	15	23772856	1.5034e-05	1.5034e-05		rs11046218	12	21870982	5.42559e-06		rs1573683	22	34703143	8.99228e-06		rs72702129	14	104268922	1.88799e-05		rs58828944	3	85574072	3.634e-18		rs62250496	3	85571471	1.546e-16
rs1449382	3	85562903	7.03357e-07		rs4659697	1	236642085	2.79213e-06		rs72693361	8	143820333	1.75612e-05		rs1506234	18	64728572	1.50487e-05	1.50487e-05		rs112908533	12	118443052	5.52713e-06		rs10662355	3	103296230	9.01236e-06		rs9554178	13	27857599	1.89114e-05		rs59835020	3	85621205	3.638e-18		rs56779213	3	85534595	1.555e-16
rs59417256	3	85571331	7.05858e-07		rs12637461	3	85439203	2.79226e-06		rs7101801	11	103525481	1.75776e-05		rs4752123	10	117854122	1.50938e-05	1.50938e-05		rs2960257	7	102321780	5.60042e-06		rs6441724	3	103293255	9.01236e-06		rs9993193	4	176834038	1.89824e-05		rs10433498	3	85471818	3.648e-18		rs57756567	3	85534777	1.56e-16
rs7614148	3	85480478	7.08218e-07		rs62509505	8	62623938	2.80456e-06		rs7206756	16	13744088	1.7833e-05		rs11204893	1	151812065	1.51437e-05	1.51437e-05		rs1386181286	14	66359654	5.6037e-06		rs6776889	3	103288744	9.01236e-06		rs1160904903	2	70683022	1.89923e-05		rs17458574	3	85599868	3.649e-18		rs17516504	3	85534795	1.562e-16
rs7616458	3	85572781	7.08445e-07		rs7812978	8	62611114	2.80657e-06		rs4617884	16	13739465	1.78636e-05		rs2748754	4	3729550	1.51759e-05	1.51759e-05		rs145923790	19	18635128	5.62786e-06		rs58442956	22	34602209	9.07474e-06		rs309581	5	83575727	1.93783e-05		rs59225869	3	85575986	3.652e-18		rs62252519	3	85540096	1.569e-16
rs59211082	3	85570494	7.13117e-07		rs865719	16	28368122	2.80745e-06		rs8044107	16	13744483	1.78645e-05		rs1382585467	19	58224464	1.51925e-05	1.51925e-05		rs111953764	14	66861714	5.62901e-06		rs971820	22	34602519	9.18169e-06		rs8192021	4	139670138	1.94286e-05		rs1463207	3	85596704	3.653e-18		rs2029130	3	85594897	1.576e-16
rs1368743	3	85389559	7.15806e-07		rs1416391984	8	62624517	2.83257e-06		rs35827584	13	21994067	1.8481e-05		rs12969595	18	64729088	1.52578e-05	1.52578e-05		rs138884324	14	66805872	5.652e-06		rs56219074	1	18979021	9.19114e-06		rs141174587	3	16524349	1.94596e-05		rs56777875	3	85577006	3.653e-18		rs59211082	3	85570494	1.591e-16
rs17460701	3	85574121	7.17937e-07		rs56227547	8	62624517	2.83257e-06		rs8049127	16	13744967	1.84881e-05		rs12962077	18	64723963	1.54487e-05	1.54487e-05		rs10895650	11	104325588	5.67914e-06		rs12492005	3	103294321	9.20895e-06		rs1238870841	21	29012177	1.95113e-05		rs1449370	3	85607161	3.654e-18		rs17516580	3	85535994	1.599e-16
rs10511083	3	85521809	7.18392e-07		rs56081227	8	62632754	2.88794e-06		rs919815	16	82684233	1.85406e-05		rs34451977	18	64721432	1.54533e-05	1.54533e-05		rs72728652	14	66796045	5.69764e-06		rs5755148	22	34620826	9.31818e-06		rs309579	5	83577443	1.98003e-05		rs1463205	3	85596432	3.683e-18		rs4441668	3	85557992	1.604e-16
rs66499081	3	85558135	7.18409e-07		rs4856573	3	85459803	2.90102e-06		rs28458253	9	64110352	1.86037e-05		rs11662774	18	64726913	1.55398e-05	1.55398e-05		rs2972462	3	115745899	5.72188e-06		rs9607168	22	34638782	9.50753e-06		rs2828521	21	23771058	1.98857e-05		rs1449389	3	85577537	3.694e-18		rs17516470	3	85534732	1.628e-16
rs17023032	3	85573092	7.24639e-07		rs57630146	3	85459277	2.92869e-06		rs7190789	16	13746565	1.86997e-05		rs2595594	5	89812761	1.55826e-05	1.55826e-05		rs35041004	3	115750072	5.72565e-06		rs2006781	22	34695536	9.51782e-06		rs149023024	4	139673412	2.0247e-05		rs62252495	3	85578129	3.698e-18		rs17519262	3	85561575	1.633e-16
rs6764988	3	85522103	7.28749e-07		rs8046271	16	28530073	2.97319e-06		rs179624	16	13730339	1.92279e-05		rs11151154	18	64727251	1.56121e-05	1.56121e-05		rs77139952	14	66864938	5.74355e-06		rs2095369	6	142949079	9.61923e-06		rs8192031	4	139671921	2.0247e-05		rs4856585	3	85598244	3.709e-18		rs59770976	3	85534392	1.636e-16
rs1449378	3	85560645	7.32829e-07		rs9808496	2	46566804	3.02046e-06		rs179616	16	13727715	1.94053e-05		rs28796285	7	51675924	1.57025e-05	1.57025e-05		rs113485625	14	66864544	5.77277e-06		rs7286174	22	34695080	9.65351e-06		rs184789271	20	3702628	2.09264e-05		rs1449383	3	85613831	3.72e-18		rs77657121	3	85532081	1.641e-16
rs1166636499	3	85541710	7.33476e-07		rs62034319	16	28520867	3.02156e-06		rs147754715	8	138047238	1.94745e-05		rs34619359	18	64723473	1.57591e-05	1.57591e-05		rs145395564	2	108990600	5.77312e-06		rs5755147	22	34619857	9.65462e-06		rs189738128	20	3702629	2.09264e-05		rs59211082	3	85619644	3.723e-18		rs62252507	3	85532928	1.654e-16
rs1449394	3	85523762	7.36504e-07		rs240702	16	28520032	3.02961e-06		rs534199001	8	138047238	1.94745e-05		rs12454585	18	64723456	1.57593e-05	1.57593e-05		rs1177844	10	130625651	6.12861e-06		rs2071715	22	34701071	9.68935e-06		rs9312199	4	176833759	2.09496e-05		rs17515586	3	85569172	3.725e-18		rs6772956	3	85582695	1.666e-16
rs6801823	3	85568137	7.38617e-07		rs200486835	16	28359061	3.05721e-06		rs4754956	11	103526239	1.97378e-05		rs11319917	15	62354112	1.57773e-05	1.57773e-05		rs2905995	5	11099954	6.18164e-06		rs10488376	7	132248967	9.70727e-06		rs9312200	4	176833760	2.09496e-05		rs17457669	3	85591451	3.728e-18		rs62252506	3	85532876	1.681e-16
rs1449393	3	85523399	7.40218e-07		rs1586023163	8	62625949	3.06379e-06		rs179620	16	13729170	1.98212e-05		rs1331123240	20	5490866	1.58331e-05	1.58331e-05		rs2944409	3	115765352	6.19225e-06		rs5755184	22	34645884	9.72854e-06		rs116065312	1	4654263	2.10853e-05		rs4543024	3	85607003	3.73e-18		rs73133800	3	85556033	1.686e-16
rs66505109	3	85527308	7.40943e-07		rs55634777	8	62625949	3.06379e-06		rs1022154568	8	122866989	2.03799e-05		rs819346	5	89767358	1.59926e-05	1.59926e-05		rs1282869882	3	115744114	6.22011e-06		rs12147130	14	85411833	9.76672e-06		rs6757279	2	67262665	2.13085e-05		rs62252467	3	85574780	3.734e-18		rs62253965	3	85547864	1.696e-16
rs67999244	3	85565520	7.44437e-07		rs149271	16	28495551	3.06775e-06		rs11339473	8	122866989	2.03799e-05		rs60285655	17	51961958	1.60077e-05	1.60077e-05		rs1667394	15	28285036	6.22802e-06		rs4820155	22	34646757	9.79573e-06		rs1406534	2	3026163	2.18321e-05		rs1470635	3	85575365	3.742e-18		rs59835020	3	85572055	1.707e-16
rs1375554	3	85569269	7.51054e-07		rs993716	3	85453441	3.11234e-06		rs1563760276	8	122866989	2.03799e-05		rs10538666	5	12351300	1.60421e-05	1.60421e-05		rs113462964	17	39973272	6.23075e-06		rs967917	22	34688064	9.95923e-06		rs7308513	12	71538827	2.19692e-05		rs4856579	3	85573086	3.75e-18		rs4856277	3	85557597	1.716e-16
rs4856276	3	85557543	7.52509e-07		rs240705	16	28518395	3.11794e-06		rs150651849	16	82680325	2.0405e-05		rs1468537	5	12385290	1.60541e-05	1.60541e-05		rs2918197	3	115746612	6.25105e-06		rs2071712	22	34698138	1.00325e-05		rs62120501	2	3422510	2.21469e-05		rs4856593	3	85612767	3.758e-18		rs58919842	3	85534321	1.737e-16
rs4856580	3	85524183	7.53189e-07		rs28676837	16	28615742	3.13313e-06		rs179619	16	13728502	2.0537e-05		rs9475752	6	56915943	1.61041e-05	1.61041e-05		rs1000691	12	21180492	6.25477e-06		rs1125854	7	132242411	1.00747e-05		rs62120502	2	3425685	2.21469e-05		rs62252466	3	85574742	3.762e-18		rs6549042	3	85580105	1.74e-16
rs17456263	3	85526573	7.54465e-07		rs6780968	3	85419891	3.1681e-06		rs2041389	12	126626700	2.05395e-05		rs11659744	18	64726795	1.62047e-05	1.62047e-05		rs60637319	13	107708717	6.26021e-06		rs2413258	22	34703972	1.0288e-05		rs2700172	12	71539585	2.27535e-05		rs6792295	3	85598481	3.765e-18		rs66544515	3	85558243	1.744e-16
rs1449383	3	85564681	7.55978e-07		rs145250965	3	85418970	3.17976e-06		rs1939875	11	95689703	2.05597e-05		rs1422151772	2	81333849	1.621e-05	1.621e-05		rs113307817	14	67196282	6.32772e-06		rs5755241	22	34715017	1.03383e-05		rs12476070	2	3416242	2.314e-05		rs6765991	3	85596323	3.776e-18		rs6549041	3	85580033	1.746e-16
rs1449390	3	85528553	7.56009e-07		rs200222680	3	85418970	3.17976e-06		rs200130228	6	143813123	2.06313e-05		rs11758959	6	981082	1.62177e-05	1.62177e-05		rs34739206	10	79462392	6.34099e-06		rs11089689	22	34659216	1.04931e-05		rs1032069	2	67268360	2.32302e-05		rs62252463	3	85574559	3.777e-18		rs17516346	3	85533530	1.763e-16
rs62252465	3	85525549	7.58293e-07		rs113818044	8	62614808	3.1942e-06		rs4291923	16	13746943	2.08649e-05		rs147639017	10	25716708	1.62814e-05	1.62814e-05		rs11003000	10	79461595	6.35357e-06		rs1467817	6	142948372	1.05127e-05		rs10711392	2	67268570	2.32302e-05		rs724304	3	85608139	3.785e-18		rs62252503	3	85532608	1.763e-16
rs17459563	3	85560215	7.58684e-07		rs538197524	8	62614808	3.1942e-06		rs62294361	3	165882845	2.1045e-05		rs12963425	18	64724859	1.63055e-05	1.63055e-05		rs35872544	5	11105543	6.37556e-06		rs2413262	22	34728902	1.08265e-05		rs6711811	2	67265400	2.32408e-05		rs1947221	3	85646525	3.79e-18		rs1947221	3	85597375	1.767e-16
rs17519948	3	85566968	7.60804e-07		rs6498089	16	28617979	3.21397e-06		rs2497613	13	25041058	2.11099e-05		rs12953568	18	64722914	1.64112e-05	1.64112e-05		rs57159977	12	21229574	6.41324e-06		rs9610072	22	34658478	1.08537e-05		rs1387960015	7	105075188	2.36745e-05		rs62252462	3	85574420	3.795e-18		rs35438712	3	85539055	1.814e-16
rs2122234	3	85561989	7.61362e-07		rs2326309	3	85427867	3.23677e-06		rs11981140	7	101076168	2.12068e-05		rs4638149	1	28093221	1.6424e-05	1.6424e-05		rs11250394	10	1302197	6.44106e-06		rs2071713	22	34698800	1.08733e-05		rs7667009	4	139677176	2.37444e-05		rs66625173	3	85585091	3.796e-18		rs4856581	3	85528016	1.821e-16
rs4856587	3	85557546	7.61671e-07		rs10542190	3	85422175	3.25685e-06		rs11977544	7	101076138	2.15137e-05		rs10866490	5	12354558	1.64365e-05	1.64365e-05		rs66946049	3	115737102	6.49856e-06		rs6518882	22	34684959	1.08733e-05		rs4525726	2	3410850	2.37605e-05		rs1449406	3	85600212	3.805e-18		rs10511076	3	85534043	1.824e-16
rs62252464	3	85525544	7.62756e-07		rs6762695	3	85451239	3.27419e-06		rs1591680555	11	114115341	2.1808e-05		rs10194503	2	38693340	1.64629e-05	1.64629e-05		rs1415903771	7	18004945	6.55733e-06		rs62470812	7	91147168	1.09068e-05		rs1306130464	21	29162311	2.39592e-05		rs1463204	3	85595133	3.812e-18		rs17517080	3	85541551	1.828e-16
rs7628237	3	85527498	7.62802e-07		rs1235862661	6	71382462	3.27745e-06		rs35873921	11	114115341	2.1808e-05		rs17210112	5	12374032	1.6518e-05	1.6518e-05		rs1230082726	14	66570295	6.56395e-06		rs7537667	1	18987026	1.09758e-05		rs75158868	12	103700786	2.4489e-05		rs4856273	3	85598260	3.819e-18		rs62250714	3	85466626	1.862e-16
rs1408048102	3	85555070	7.64281e-07		rs13192609	6	71382462	3.27745e-06		rs62404667	6	22015780	2.20395e-05		rs2048017	18	64727810	1.65285e-05	1.65285e-05		rs6560979	13	41340447	6.72775e-06		rs2281025	22	34589705	1.12009e-05		rs116613706	5	91627832	2.449e-05		rs6549040	3	85606061	3.82e-18		rs62252505	3	85532629	1.863e-16
rs6549045	3	85614389	7.64342e-07		rs28480369	16	28615683	3.28321e-06		rs1555489159	16	59970043	2.20712e-05		rs2960822	7	25568366	1.65286e-05	1.65286e-05		rs9532794	13	41343432	6.75489e-06		rs6997315	8	3875503	1.12342e-05		rs111722227	4	154414208	2.4505e-05		rs4856583	3	85577269	3.832e-18		rs73133799	3	85556030	2.013e-16
rs1868532	3	85522733	7.6667e-07		rs7638953	3	85423312	3.32576e-06		rs1555489160	16	59970043	2.20712e-05		rs185662381	7	51672964	1.67059e-05	1.67059e-05		rs1307047383	2	8841833	6.76072e-06		rs7511100	22	34612579	1.12884e-05		rs966779	2	67274379	2.45925e-05		rs1551046	3	85595397	3.854e-18		rs67568006	3	85556056	2.063e-16
rs59967234	3	85526694	7.69907e-07		rs1559851974	3	85461659	3.33091e-06		rs1555489161	16	59970043	2.20712e-05		rs11151153	18	64726969	1.67298e-05	1.67298e-05		rs10569506	3	75947219	6.79675e-06		rs7017707	8	3875392	1.13058e-05		rs73193848	21	29198269	2.49437e-05		rs6549033	3	85599014	3.862e-18		rs6783137	3	85550768	2.077e-16
rs17519241	3	85561499	7.71035e-07		rs58545525	3	85461659	3.33091e-06		rs1555489162	16	59970043	2.20712e-05		rs13167688	5	173606854	1.68055e-05	1.68055e-05		rs1374813290	3	75945872	6.80708e-06		rs5749933	22	34683379	1.14449e-05		rs10436964	1	213877444	2.52393e-05		rs1463208	3	85596712	3.871e-18		rs62250491	3	85566859	2.164e-16
rs2167044	3	85559945	7.71103e-07		rs11365888	3	85457988	3.33184e-06		rs1960798154	16	59970043	2.20712e-05		rs7176255	15	89846590	1.68755e-05	1.68755e-05		rs12311454	12	21168573	6.81286e-06		rs4821268	22	34601087	1.15039e-05		rs1174460902	10	13764184	2.52434e-05		rs62253965	3	85597014	3.871e-18		rs62250463	3	85554722	2.169e-16
rs2167043	3	85559922	7.71294e-07		rs1281720295	16	28518140	3.37474e-06		rs1960798207	16	59970043	2.20712e-05		rs55913295	18	9411914	1.69187e-05	1.69187e-05		rs11250408	10	1308415	6.81984e-06		rs10939018	4	24949258	1.17137e-05		rs13002171	2	3024356	2.53626e-05		rs17023032	3	85622242	3.882e-18		rs62250715	3	85466846	2.259e-16
rs1449373	3	85559311	7.72442e-07		rs201639483	16	28518140	3.37474e-06		rs1960798314	16	59970043	2.20712e-05		rs1232891128	4	25236206	1.70074e-05	1.70074e-05		rs1259965666	1	173765502	6.89617e-06		rs5994982	22	34619114	1.17253e-05		rs35352369	5	83574214	2.5627e-05		rs6788098	3	85624131	3.882e-18		rs62250489	3	85565596	2.313e-16
rs59073108	3	85560139	7.73393e-07		rs2151629475	16	28518140	3.37474e-06		rs34802506	16	59970043	2.20712e-05		rs1041977962	4	4372561	1.70148e-05	1.70148e-05		rs201988383	3	75945833	6.94204e-06		rs76148292	14	85405732	1.17482e-05		rs10651731	6	37326376	2.58021e-05		rs1551047	3	85595857	3.887e-18		rs58889493	3	85573549	2.323e-16
rs9814919	3	85383165	7.74902e-07		rs111901349	3	85418222	3.38203e-06		rs3933511	16	59970043	2.20712e-05		rs4745466	9	68989207	1.70315e-05	1.70315e-05		rs62146734	2	33229399	6.98174e-06		rs35673721	3	63088121	1.17621e-05		rs1238001288	7	152639469	2.59093e-05		rs35701422	3	85575775	3.894e-18		rs57276248	3	85571860	2.422e-16
rs1530738	3	85560933	7.78978e-07		rs80285517	3	85418222	3.38203e-06		rs1034631544	17	76664872	2.22176e-05		rs7505833	18	64724817	1.70842e-05	1.70842e-05		rs62253028	3	43638491	7.05866e-06		rs9610078	22	34668782	1.17778e-05		rs6749367	2	67260913	2.66473e-05		rs17458609	3	85599977	3.904e-18		rs17459906	3	85563550	2.454e-16
rs6549039	3	85556853	7.80033e-07		rs60759992	3	85454849	3.39736e-06		rs542508367	17	76664872	2.22176e-05		rs10958096	8	82399093	1.7258e-05	1.7258e-05		rs112161831	14	66941091	7.15874e-06		rs1165881	9	102043314	1.19064e-05		rs1228864463	10	108409297	2.7193e-05		rs62250472	3	85612748	3.91e-18		rs62250490	3	85565784	2.555e-16
rs6780346	3	85544434	7.85942e-07		rs77933533	3	85454849	3.39736e-06		rs1822763457	9	29718146	2.22694e-05		rs117605988	10	25715681	1.72761e-05	1.72761e-05		rs1176464	10	130639024	7.20882e-06		rs147532619	16	1776412	1.19202e-05		rs758811	18	61336271	2.79072e-05		rs35738543	3	85575690	3.911e-18		rs17460701	3	85574121	2.709e-16
rs130103	22	48683764	7.8865e-07		rs819653	1	236613378	3.42374e-06		rs200526751	9	29718146	2.22694e-05		rs55767805	18	9411745	1.73554e-05	1.73554e-05		rs117668662	14	66224744	7.23925e-06		rs5755153	22	34625142	1.20297e-05		rs310498	5	83592993	2.80638e-05		rs62252496	3	85578180	3.922e-18		rs62250492	3	85566864	2.82e-16
rs7653790	3	85558455	7.89372e-07		rs3986805	16	28338738	3.42813e-06		rs59563825	9	29718146	2.22694e-05		rs4702869	5	12362817	1.77452e-05	1.77452e-05		rs9873323	3	75945450	7.28642e-06		rs5749920	22	34653622	1.20489e-05		rs74301840	7	112137092	2.86356e-05		rs17517142	3	85591229	3.939e-18		rs6788098	3	85574981	2.857e-16
rs62252497	3	85529313	7.90111e-07		rs7636243	3	85422883	3.43318e-06		rs2135533402	10	102469616	2.32787e-05		rs56187362	17	50744945	1.78393e-05	1.78393e-05		rs11002999	10	79461474	7.29394e-06		rs9610096	22	34721278	1.21263e-05		rs1179096285	2	175930275	2.8763e-05		rs62253964	3	85597009	3.945e-18		rs10511081	3	85566831	3.225e-16
rs1491557384	3	85565226	7.90422e-07		rs7650284	3	85423077	3.43608e-06		rs71016384	10	102469616	2.32787e-05		rs112189109	7	51671672	1.79219e-05	1.79219e-05		rs9873784	3	75945728	7.345e-06		rs9610098	22	34722750	1.21263e-05		rs10748179	12	71517741	2.89512e-05		rs2122235	3	85586921	3.97e-18		rs1375551	3	85564351	3.243e-16
rs5850689	3	85537753	7.90502e-07		rs6985441	8	62661559	3.44101e-06		rs2041390	12	126627990	2.34384e-05		rs17737393	6	50239468	1.8441e-05	1.8441e-05		rs11026257	11	21812967	7.38078e-06		rs1019058610	3	175763083	1.2187e-05		rs76603280	1	213844200	2.91648e-05		rs62253971	3	85600794	3.974e-18		rs6801823	3	85568137	3.422e-16
rs1530739	3	85560964	7.90622e-07		rs62250711	3	85461393	3.44957e-06		rs1915099948	16	82686638	2.34926e-05		rs7833204	8	82399997	1.84585e-05	1.84585e-05		rs7923505	10	79464435	7.43154e-06		rs9610097	22	34722521	1.22594e-05		rs6720413	2	3038117	2.92137e-05		rs2117151	3	85458683	3.995e-18		rs2196099	3	85435937	3.449e-16
rs58828944	3	85524922	7.96682e-07		rs936619	8	62616027	3.45029e-06		rs202201635	16	82686638	2.34926e-05		rs7025355	9	135353795	1.85214e-05	1.85214e-05		rs112417848	17	81241219	7.46829e-06		rs4821272	22	34625200	1.2423e-05		rs1361267730	21	15457479	2.92357e-05		rs1463206	3	85596597	4.006e-18		rs1375554	3	85569269	3.573e-16
rs1449379	3	85560729	7.97618e-07		rs2117153	3	85455302	3.4532e-06		rs1406658032	16	13730781	2.3888e-05		rs138119295	5	75237381	1.85683e-05	1.85683e-05		rs11833223	12	21226631	7.50154e-06		rs1037617128	6	22884251	1.25447e-05		rs111500297	8	138553315	2.9333e-05		rs17517238	3	85591586	4.013e-18		rs17458504	3	85550561	3.775e-16
rs1375555	3	85569158	7.98936e-07		rs28729187	16	28615645	3.45493e-06		rs143223602	16	13730781	2.3888e-05		rs10537398	8	22231657	1.87069e-05	1.87069e-05		rs2921911	10	130622592	7.53246e-06		rs1229432223	4	106876615	1.25668e-05		rs3922694	2	3037786	2.95961e-05		rs17518082	3	85599825	4.029e-18		rs17519948	3	85566968	4.201e-16
rs59225869	3	85526836	8.00295e-07		rs1555485364	16	28619757	3.46215e-06		rs3002247	13	25039015	2.44065e-05		rs35895836	3	28498651	1.87996e-05	1.87996e-05		rs10740507	10	79463851	7.55556e-06		rs75681130	6	111632934	1.27076e-05		rs1736151	21	15442570	2.9601e-05		rs11127899	3	85594562	4.03e-18		rs6780968	3	85419891	4.336e-16
rs17459906	3	85563550	8.00386e-07		rs1555485365	16	28619757	3.46215e-06		rs10773308	12	126623025	2.44512e-05		rs2307862	3	76752574	1.8878e-05	1.8878e-05		rs9837203	3	75939455	7.60827e-06		rs1251547190	22	34639034	1.27091e-05		rs1736013	21	15432011	3.03086e-05		rs6804626	3	85593673	4.034e-18		rs62250713	3	85464643	4.578e-16
rs62250489	3	85565596	8.01067e-07		rs2047613046	16	28619757	3.46215e-06		rs144866198	1	116441713	2.48217e-05		rs12954779	18	64717911	1.88955e-05	1.88955e-05		rs17809590	12	10630804	7.67315e-06		rs4630867	22	34668929	1.30676e-05		rs7684172	4	176859575	3.06472e-05		rs17457050	3	85585277	4.044e-18		rs12054328	3	85595761	4.676e-16
rs62250467	3	85560153	8.04644e-07		rs28479379	16	28619757	3.46215e-06		rs1482109845	9	64117759	2.53045e-05		rs2191014	5	12321364	1.89441e-05	1.89441e-05		rs2905990	5	11107401	7.68673e-06		rs12667263	7	115873343	1.32127e-05		rs76605898	17	82963312	3.06614e-05		rs6790090	3	85592750	4.067e-18		rs17516256	3	85531438	4.743e-16
rs1530740	3	85561337	8.06127e-07		rs34217536	16	28619757	3.46215e-06		rs10745627	12	93040337	2.53291e-05		rs6491676	13	102255058	1.92684e-05	1.92684e-05		rs10623843	17	39975446	7.69134e-06		rs4821284	22	34675193	1.33475e-05		rs1736161	21	15460903	3.07695e-05		rs1449380	3	85611903	4.083e-18		rs61316596	3	85570707	4.775e-16
rs200014952	3	85559698	8.06216e-07		rs56034025	16	28619757	3.46215e-06		rs2187680	16	13746009	2.55167e-05		rs13174811	5	173603077	1.92854e-05	1.92854e-05		rs12127482	1	173568154	7.70832e-06		rs2223270	22	34634255	1.34111e-05		rs1157995164	16	58154698	3.18312e-05		rs1449410	3	85603219	4.094e-18		rs1597315	3	85567659	4.812e-16
rs62252467	3	85525630	8.06642e-07		rs71140984	16	28619757	3.46215e-06		rs1283461082	9	64106152	2.55482e-05		rs1170403765	4	55344846	1.93171e-05	1.93171e-05		rs1203940429	14	63945104	7.76508e-06		rs11771327	7	132221966	1.34656e-05		rs12465445	2	3410824	3.20551e-05		rs10865610	3	85594695	4.11e-18		rs2217720	3	85436080	5.101e-16
rs57671246	3	85528541	8.07983e-07		rs4856572	3	85445269	3.48205e-06		rs28545582	9	64106152	2.55482e-05		rs10526068	11	75103106	1.93946e-05	1.93946e-05		rs148114970	1	84924604	7.77115e-06		rs5749943	22	34727494	1.36668e-05		rs8133182	21	23772202	3.22898e-05		rs4603966	3	85596855	4.119e-18		rs10865610	3	85545545	5.152e-16
rs62252495	3	85528979	8.09596e-07		rs6774985	3	85463850	3.52802e-06		rs9574382	13	79227772	2.56718e-05		rs115010603	7	3256490	1.94136e-05	1.94136e-05		rs34799261	10	79464673	7.88491e-06		rs1928075	6	22883027	1.37428e-05		rs35270831	2	3412252	3.27031e-05		rs1030721	3	85458861	4.133e-18		rs6782190	3	85590522	5.282e-16
rs4856579	3	85523936	8.09879e-07		rs961829	8	62642158	3.54526e-06		rs7448252	5	178177134	2.57492e-05		rs6871226	5	12374642	1.94301e-05	1.94301e-05		rs4465511	13	41380321	7.92206e-06		rs12495153	3	103272939	1.38e-05		rs10879290	12	71490144	3.28299e-05		rs9865191	3	85422587	4.173e-18		rs59417256	3	85571331	5.306e-16
rs61316596	3	85570707	8.13227e-07		rs7206728	16	28337916	3.5836e-06		rs1285623	14	91541063	2.57665e-05		rs150627179	5	12326310	1.96989e-05	1.96989e-05		rs7812626	8	133841631	7.97382e-06		rs1029539	7	84498086	1.39806e-05		rs77070593	1	213884252	3.28489e-05		rs66922686	3	85591785	4.195e-18		rs62250537	3	85589175	5.373e-16
rs2122233	3	85561918	8.13328e-07		rs908270136	16	28337916	3.5836e-06		rs148259954	14	91534301	2.58305e-05		rs59391977	5	12327449	1.9838e-05	1.9838e-05		rs35299892	15	28296083	8.02353e-06		rs116880401	9	6136822	1.41588e-05		rs309578	5	83578730	3.28909e-05		rs17517273	3	85593146	4.201e-18		rs2044723	3	85596852	5.398e-16
rs72615727	3	85560248	8.14674e-07		rs34835	16	28487970	3.58764e-06		rs6465784	7	101076733	2.59134e-05		rs1204140	6	61705183	1.98921e-05	1.98921e-05		rs35205193	17	81276317	8.05902e-06		rs5749929	22	34682687	1.42514e-05		rs4491968	4	176837421	3.31638e-05		rs17518584	3	85604923	4.204e-18		rs12637461	3	85439203	5.43e-16
rs2044725	3	85596723	8.14761e-07		rs1811341542	8	62613039	3.59618e-06		rs2157072	16	13745166	2.60231e-05		rs74130217	1	191529229	1.99791e-05	1.99791e-05		rs111526494	8	93149306	8.087e-06		rs2023989	7	84525398	1.43447e-05		rs8133421	21	23772258	3.31693e-05		rs2029132	3	85602746	4.208e-18		rs4856274	3	85557312	5.639e-16
rs6549040	3	85556911	8.16647e-07		rs34308333	8	62613039	3.59618e-06		rs1565648533	11	103534050	2.61788e-05		rs28435137	4	54855039	2.01069e-05	2.01069e-05		rs148268499	6	56784085	8.08931e-06		rs56213737	7	116288905	1.4364e-05		rs1358404922	21	15436753	3.33037e-05		rs9865745	3	85473932	4.222e-18		rs2326319	3	85547985	5.662e-16
rs4856592	3	85563580	8.17089e-07		rs773540601	8	62613039	3.59618e-06		rs76787026	11	103534050	2.61788e-05		rs138319640	10	25718956	2.01859e-05	2.01859e-05		rs7812695	8	133841788	8.09744e-06		rs5755246	22	34726168	1.44225e-05		rs1416377343	21	29176085	3.35676e-05		rs7629091	3	85615298	4.234e-18		rs6808400	3	85418909	5.779e-16
rs1470635	3	85526215	8.18548e-07		rs35827242	3	85433511	3.64554e-06		rs11977541	7	101076093	2.63811e-05		rs6791731	3	33232298	2.02688e-05	2.02688e-05		rs4941396	13	41275564	8.11577e-06		rs9869251	3	103269535	1.4575e-05		rs56175284	1	3212779	3.38375e-05		rs1900918	3	85592342	4.238e-18		rs9863488	3	85438315	6.327e-16
rs1449374	3	85559337	8.1871e-07		rs6671704	1	236633937	3.64652e-06		rs148303923	9	40825753	2.66649e-05		rs819351	5	89775917	2.03081e-05	2.03081e-05		rs9850070	3	75945499	8.38075e-06		rs3012617	9	102029715	1.46287e-05		rs7295439	12	89431345	3.38575e-05		rs62252518	3	85589022	4.259e-18		rs2077839	3	85487164	6.342e-16
rs1449389	3	85528387	8.18978e-07		rs2033526	3	85447608	3.68032e-06		rs17179911	16	82685130	2.68204e-05		rs10871577	18	64721770	2.03588e-05	2.03588e-05		rs17836680	14	67204576	8.536e-06		rs138381128	3	103306785	1.46835e-05		rs144769147	7	18028312	3.43463e-05		rs17516683	3	85585431	4.288e-18		rs62250687	3	85420203	6.55e-16
rs59825726	3	85525132	8.20919e-07		rs116225204	8	57094153	3.69161e-06		rs62180983	2	190400584	2.68965e-05		rs7728100	5	60257881	2.03708e-05	2.03708e-05		rs1226433511	19	19244309	8.547e-06		rs1547414	22	34669787	1.46849e-05		rs11735818	4	176849025	3.44488e-05		rs2029133	3	85602808	4.291e-18		rs4856572	3	85445269	6.965e-16
rs67277278	3	85557812	8.2094e-07		rs4659693	1	236633519	3.70278e-06		rs4852081	2	239514806	2.69093e-05		rs10275418	7	16343657	2.04057e-05	2.04057e-05		rs11250395	10	1303010	8.77574e-06		rs1922339	7	84507038	1.47199e-05		rs1908716	5	7113248	3.47135e-05		rs7650834	3	85451804	4.344e-18		rs17460541	3	85568962	7.473e-16
rs72615726	3	85555615	8.21612e-07		rs7627044	3	85444075	3.7103e-06		rs4438406	18	69819601	2.73158e-05		rs1181778862	20	31319721	2.04686e-05	2.04686e-05		rs56326707	17	39973886	8.78458e-06		rs1569051	4	24912034	1.48396e-05		rs2333527	4	176836345	3.49104e-05		rs60427790	3	85576091	4.362e-18		rs60541362	3	85561705	8.643e-16
rs62252466	3	85525592	8.22564e-07		rs1865251	3	85439919	3.71049e-06		rs1266083581	3	165870904	2.74934e-05		rs1289748	3	108206839	2.04815e-05	2.04815e-05		rs57167460	8	133839216	8.96647e-06		rs2103554	22	34592585	1.48476e-05		rs1316361596	1	213843870	3.52244e-05		rs67544605	3	85585340	4.387e-18		rs2326309	3	85427867	8.709e-16
rs2167045	3	85561826	8.24637e-07		rs1433714	3	85455799	3.7496e-06		rs60767319	3	165870904	2.74934e-05		rs78848677	7	15098232	2.07097e-05	2.07097e-05		rs200618394	12	21233582	9.0255e-06		rs4651254	1	185372465	1.48769e-05		rs10634701	7	18028229	3.52981e-05		rs62252516	3	85588494	4.415e-18		rs35827242	3	85433511	8.756e-16
rs4856277	3	85557597	8.25529e-07		rs146999751	3	85444443	3.75502e-06		rs28605211	9	64060456	2.74972e-05		rs12658793	5	12361718	2.08865e-05	2.08865e-05		rs1235222815	5	136212068	9.22358e-06		rs11712271	3	103283717	1.49822e-05		rs6605290	2	3037360	3.54106e-05		rs6765881	3	85596219	4.416e-18		rs12638798	3	85502670	8.78e-16
rs62252463	3	85525409	8.25685e-07		rs200443603	3	85444443	3.75502e-06		rs202123402	2	73377475	2.75367e-05		rs1156298208	1	181315946	2.0906e-05	2.0906e-05		rs4284503	13	110471908	9.26168e-06		rs1304118	3	103271406	1.49822e-05		rs12426747	12	103700162	3.58778e-05		rs56778912	3	85576104	4.43e-18		rs2033526	3	85447608	8.838e-16
rs2122235	3	85537771	8.26208e-07		rs4053296	3	85444443	3.75502e-06		rs5832104	2	73377475	2.75367e-05		rs7799776	7	145191605	2.10145e-05	2.10145e-05		rs140623363	14	66980449	9.2844e-06		rs13078424	3	103254450	1.49822e-05		rs72941178	11	80589288	3.58943e-05		rs11127900	3	85594599	4.434e-18		rs10433525	3	85496716	9.241e-16
rs78015688	3	85561757	8.28944e-07		rs180743	16	28496323	3.7572e-06		rs12915627	15	24361585	2.77079e-05		rs56300121	6	971187	2.11411e-05	2.11411e-05		rs4741366	9	14376039	9.32725e-06		rs13325179	3	103278607	1.49822e-05		rs616757	22	25536020	3.61098e-05		rs6777456	3	85592983	4.434e-18		rs2053108	3	85418822	9.241e-16
rs62252462	3	85525270	8.29361e-07		rs36023741	13	24497204	3.76316e-06		rs2039124860	12	112537873	2.85242e-05		rs76988032	7	128021326	2.12235e-05	2.12235e-05		rs2105060	10	26356775	9.34666e-06		rs1492884	3	103287638	1.49822e-05		rs4789016	17	78156926	3.61719e-05		rs6780346	3	85593584	4.451e-18		rs10511078	3	85528885	9.321e-16
rs55939743	3	85528927	8.3002e-07		rs151181	16	28479196	3.76441e-06		rs2039124882	12	112537873	2.85242e-05		rs13266260	8	82401257	2.12435e-05	2.12435e-05		rs1176476	10	130631864	9.44974e-06		rs1907878	3	103285628	1.49822e-05		rs2333568	4	176839669	3.654e-05		rs6779501	3	85589580	4.52e-18		rs13070166	3	85468357	9.333e-16
rs60427790	3	85526941	8.31287e-07		rs72875696	2	46557921	3.77412e-06		rs2039124895	12	112537873	2.85242e-05		rs17662898	7	127790909	2.12713e-05	2.12713e-05		rs62082479	18	1555773	9.49456e-06		rs2398844	3	103274636	1.49822e-05		rs2333569	4	176839790	3.654e-05		rs17457454	3	85589010	4.554e-18		rs10433499	3	85497551	9.412e-16
rs56777875	3	85527856	8.31288e-07		rs16929323	8	62636763	3.78463e-06		rs2039124907	12	112537873	2.85242e-05		rs4336165	4	4372499	2.13306e-05	2.13306e-05		rs60628719	6	148173093	9.63669e-06		rs398062631	3	103278271	1.49822e-05		rs2333570	4	176839856	3.654e-05		rs9821041	3	85494267	4.564e-18		rs6549030	3	85500930	9.476e-16
rs78288623	3	85560263	8.31781e-07		rs12123203	1	236634126	3.79213e-06		rs2039124913	12	112537873	2.85242e-05		rs819357	5	89789778	2.14676e-05	2.14676e-05		rs1370131718	14	66572482	9.69582e-06		rs4396901	3	103281252	1.49822e-05		rs2333571	4	176840398	3.654e-05		rs62252513	3	85587537	4.565e-18		rs1551044	3	85495133	9.497e-16
rs17457669	3	85542301	8.31985e-07		rs56042629	1	236634554	3.79768e-06		rs58841537	12	112537873	2.85242e-05		rs2140005	15	23764141	2.15766e-05	2.15766e-05		rs11003003	10	79462876	9.75597e-06		rs4467469	3	103281352	1.49822e-05		rs2333573	4	176841152	3.654e-05		rs17517121	3	85591108	4.582e-18		rs7647981	3	85489928	9.521e-16
rs1900914	3	85562641	8.32738e-07		rs376425930	16	28607661	3.82601e-06		rs117606236	8	20951081	2.8756e-05		rs61618458	18	13818993	2.16191e-05	2.16191e-05		rs3859192	17	39972395	9.81541e-06		rs4621335	3	103265991	1.49822e-05		rs4579064	4	176838421	3.654e-05		rs66631011	3	85605046	4.643e-18		rs67416405	3	85490084	9.577e-16
rs1449370	3	85558011	8.33553e-07		rs1229363275	1	236638393	3.84892e-06		rs179632	16	13732304	2.92096e-05		rs1452623266	7	64843831	2.17096e-05	2.17096e-05		rs201937335	18	14124061	9.86463e-06		rs59217019	3	103273658	1.49822e-05		rs4579065	4	176838596	3.654e-05		rs7620313	3	85591981	4.656e-18		rs57755423	3	85491614	9.681e-16
rs1029640112	3	85537607	8.34219e-07		rs1553290857	1	236638393	3.84892e-06		rs2058291	12	126624885	2.93825e-05		rs2215201	5	12392427	2.18168e-05	2.18168e-05		rs55842601	1	174172615	9.87247e-06		rs62270908	3	103259606	1.49822e-05		rs4613512	4	176838461	3.654e-05		rs62252512	3	85584478	4.657e-18		rs10865611	3	85595216	1.026e-15
rs1449384	3	85564705	8.34236e-07		rs142343184	3	85547094	3.87441e-06		rs895633446	6	95152092	2.95524e-05		rs1497498	4	54852968	2.19405e-05	2.19405e-05		rs60137005	17	39973743	9.8908e-06		rs62270910	3	103284200	1.49822e-05		rs4618263	4	176837825	3.654e-05		rs2167047	3	85586835	4.66e-18		rs11918899	3	85409427	1.047e-15
rs62250468	3	85561545	8.35481e-07		rs936616	8	62618052	3.91079e-06		rs10553241	3	165859977	2.96099e-05		rs7849878	9	7541338	2.19661e-05	2.19661e-05		rs113600541	14	67193531	9.90634e-06		rs62270911	3	103284876	1.49822e-05		rs4423822	4	176838666	3.66464e-05		rs6777458	3	85592988	4.686e-18		rs12633657	3	85529691	1.08e-15
rs4856583	3	85528119	8.36807e-07		rs4659695	1	236633679	3.95787e-06		rs1193986911	3	165859977	2.96099e-05		rs2836433	21	38481413	2.21583e-05	2.21583e-05		rs141346014	19	15119793	9.94529e-06		rs62270912	3	103288353	1.49822e-05		rs17773284	5	6246736	3.67646e-05		rs4856271	3	85589897	4.701e-18		rs1991872	3	85394643	1.085e-15
rs77852438	3	85560262	8.38287e-07		rs11313831	8	57093002	3.97305e-06		rs77463368	7	134254709	2.98892e-05		rs60871586	4	61108927	2.21669e-05	2.21669e-05		rs4942031	13	41315361	9.95944e-06		rs6441723	3	103288855	1.49822e-05		rs310520	5	83589072	3.70767e-05		rs57671246	3	85577691	4.743e-18		rs10511087	3	85389986	1.169e-15
rs4543024	3	85557853	8.38363e-07		rs4659692	1	236633386	3.99211e-06		rs4760420	12	93041726	2.99035e-05		rs10565918	5	12337786	2.23868e-05	2.23868e-05		rs1184895863	3	85245510	1.0052e-05		rs6777172	3	103278227	1.49822e-05		rs11947278	4	176835657	3.74786e-05		rs17457377	3	85588375	4.755e-18		rs17023019	3	85565122	1.195e-15
rs68028504	3	85557860	8.38363e-07		rs2411453	16	28620700	4.01549e-06		rs9915454	17	65633120	3.00971e-05		rs147980810	15	66416259	2.24174e-05	2.24174e-05		rs1212532815	12	127250500	1.00793e-05		rs72954296	3	103266765	1.49822e-05		rs1874540	4	176841823	3.74786e-05		rs17516857	3	85587710	4.781e-18		rs1551042	3	85581401	1.211e-15
rs2326313	3	85385207	8.38918e-07		rs4659694	1	236633577	4.02393e-06		rs117074004	16	82686661	3.00978e-05		rs12657630	5	12359919	2.2432e-05	2.2432e-05		rs117546748	14	66524649	1.01222e-05		rs7627079	3	103282665	1.49822e-05		rs4311269	4	176837907	3.74786e-05		rs9813512	3	85488646	4.785e-18		rs2029134	3	85554112	1.212e-15
rs7629091	3	85566148	8.41151e-07		rs151174	16	28496748	4.03825e-06		rs61732114	10	131312323	3.02673e-05		rs11378073	12	119549538	2.25175e-05	2.25175e-05		rs1115485	18	1549400	1.01608e-05		rs9816755	3	103270780	1.49822e-05		rs4469021	4	176836151	3.74786e-05		rs9863620	3	85448493	4.785e-18		rs2326310	3	85427882	1.256e-15
rs56778912	3	85526954	8.43283e-07		rs4308294	3	85398680	4.06673e-06		rs76919045	13	58740557	3.08584e-05		rs2079689	5	12322664	2.2639e-05	2.2639e-05		rs148059217	18	22280756	1.02173e-05		rs9848998	3	103260199	1.49822e-05		rs6852193	4	176835247	3.74786e-05		rs61586601	3	85590444	4.804e-18		rs1992967	3	85519918	1.291e-15
rs4856593	3	85563617	8.4406e-07		rs151303	16	28481189	4.08621e-06		rs1573289860	1	244805375	3.09988e-05		rs1305180953	8	82409115	2.26702e-05	2.26702e-05		rs79543088	9	88752025	1.02626e-05		rs9868936	3	103278184	1.49822e-05		rs7660056	4	176836846	3.74786e-05		rs9866089	3	85413995	4.818e-18		rs62252508	3	85533081	1.314e-15
rs1449371	3	85558173	8.45683e-07		rs6680499	1	236634059	4.08724e-06		rs58648180	11	103533944	3.10072e-05		rs12955265	18	64725942	2.27356e-05	2.27356e-05		rs10750697	11	104325817	1.0276e-05		rs9849628	3	103269357	1.50434e-05		rs9995387	4	176846932	3.74786e-05		rs9880919	3	85461302	4.822e-18		rs62253968	3	85550451	1.39e-15
rs1449375	3	85559418	8.48667e-07		rs17261588	8	62636602	4.11471e-06		rs939985843	17	21870771	3.1075e-05		rs16941167	18	13817732	2.274e-05	2.274e-05		rs11400758	2	38094868	1.02836e-05		rs9877885	3	103270015	1.50515e-05		rs145401765	5	118072392	3.76464e-05		rs72615726	3	85604765	4.84e-18		rs62253967	3	85550438	1.407e-15
rs35738543	3	85526540	8.52642e-07		rs6547313	2	80485071	4.13555e-06		rs117092229	9	29762247	3.11124e-05		rs35034049	18	13818191	2.27742e-05	2.27742e-05		rs111666257	14	66851726	1.02998e-05		rs1492882	3	103256825	1.50712e-05		rs1280829	12	71540484	3.76611e-05		rs17457642	3	85591363	4.861e-18		rs4856569	3	85414975	1.491e-15
rs1375550	3	85564230	8.5265e-07		rs1807271	13	24503471	4.16875e-06		rs1319820992	9	64064782	3.1364e-05		rs1305872205	2	195348708	2.29803e-05	2.29803e-05		rs77662898	12	21249485	1.03e-05		rs12492166	3	103254032	1.51086e-05		rs62429065	6	143405710	3.78642e-05		rs6766493	3	85589275	4.873e-18		rs67584463	3	85555813	1.553e-15
rs17516284	3	85532236	8.54523e-07		rs2053108	3	85418822	4.17523e-06		rs6489106	12	126629077	3.15233e-05		rs34345812	7	45211761	2.30465e-05	2.30465e-05		rs4855983	3	75940270	1.03946e-05		rs9840550	3	103290732	1.51102e-05		rs6946544	7	18028561	3.81249e-05		rs1025533	3	85480184	4.888e-18		rs6549035	3	85549917	1.629e-15
rs62252496	3	85529030	8.54814e-07		rs3818940	13	24502118	4.2751e-06		rs142800179	5	86785244	3.15774e-05		rs1176398836	4	54857149	2.30495e-05	2.30495e-05		rs1035817038	2	34545196	1.04123e-05		rs11916257	3	103278977	1.51372e-05		rs6946658	7	18028528	3.81249e-05		rs113351222	3	85581991	4.914e-18		rs56031423	3	85564884	1.657e-15
rs1433711	3	85379813	8.55145e-07		rs139457431	16	28480213	4.30289e-06		rs1213406195	9	64090220	3.17962e-05		rs12605426	18	13818321	2.31023e-05	2.31023e-05		rs1282365232	19	8580654	1.04586e-05		rs9859181	3	103267822	1.51641e-05		rs795590	4	139678819	3.83514e-05		rs17457217	3	85586521	4.916e-18		rs17455991	3	85516344	1.691e-15
rs1375546	3	85555255	8.56514e-07		rs2046063134	16	28480213	4.30289e-06		rs112973460	7	131885543	3.20666e-05		rs10821098	9	93250240	2.32722e-05	2.32722e-05		rs1219388936	10	7758078	1.04875e-05		rs10441389	7	132234488	1.52171e-05		rs4943662	13	39402293	3.86497e-05		rs56187922	3	85578725	4.916e-18		rs35894540	3	85426497	1.795e-15
rs10865610	3	85545545	8.61094e-07		rs575679863	16	28480213	4.30289e-06		rs2109431	12	126624397	3.20988e-05		rs56236505	5	12328168	2.33241e-05	2.33241e-05		rs143777876	17	81255357	1.05003e-05		rs9399414	6	142946973	1.52944e-05		rs1489449797	13	99473271	3.87927e-05		rs2122234	3	85611139	4.943e-18		rs11921010	3	85385110	1.897e-15
rs1821349	3	85389414	8.61797e-07		rs10511087	3	85389986	4.30472e-06		rs59152217	3	165897507	3.21438e-05		rs62349366	5	12326627	2.33486e-05	2.33486e-05		rs3907022	17	39978636	1.0533e-05		rs5749888	22	34591916	1.53184e-05		rs55801241	16	8717985	3.89256e-05		rs62252519	3	85589246	4.95e-18		rs12637791	3	85476173	1.964e-15
rs16858903	3	146805267	8.63462e-07		rs78891959	8	57087378	4.33413e-06		rs72742832	15	65958952	3.24416e-05		rs62349371	5	12333237	2.33819e-05	2.33819e-05		rs75712578	5	150963747	1.05994e-05		rs28811415	3	103267428	1.53259e-05		rs1736135	21	15432901	3.91266e-05		rs55939743	3	85578077	4.952e-18		rs11923525	3	85531949	1.985e-15
rs724304	3	85558989	8.64839e-07		rs6808400	3	85418909	4.35519e-06		rs8037044	15	65965737	3.2609e-05		rs13173671	5	173599187	2.34415e-05	2.34415e-05		rs2417967	12	21207801	1.06605e-05		rs9847560	3	103259093	1.53422e-05		rs9410613	9	87705355	3.96714e-05		rs6549024	3	85466452	4.99e-18		rs12638482	3	85405665	2.495e-15
rs1449385	3	85564841	8.68836e-07		rs33983835	16	28493035	4.40041e-06		rs535570255	9	40795228	3.26808e-05		rs79022062	10	25711432	2.35555e-05	2.35555e-05		rs1263571017	2	122458372	1.06902e-05		rs6801425	3	111222015	1.53433e-05		rs8133287	21	23772221	3.97345e-05		rs17457189	3	85585860	5.018e-18		rs35608699	3	85531955	2.561e-15
rs17518584	3	85555773	8.69162e-07		rs6671787	1	236634008	4.4085e-06		rs11507869	1	192979593	3.30388e-05		rs75536587	7	3257407	2.36015e-05	2.36015e-05		rs4065876	17	39973253	1.07036e-05		rs4078228	8	71834056	1.53679e-05		rs1920553	12	71521994	4.00253e-05		rs66781790	3	85585646	5.031e-18		rs4637303	3	85503637	2.638e-15
rs56187922	3	85529575	8.69199e-07		rs12637798	3	85397626	4.43175e-06		rs17836661	22	50233043	3.30775e-05		rs1158852300	5	12484633	2.37739e-05	2.37739e-05		rs4630744	2	33236308	1.07599e-05		rs5755207	22	34674052	1.5461e-05		rs59643662	1	213900305	4.00937e-05		rs68049270	3	85605061	5.052e-18		rs7618494	3	85554159	4.75e-15
rs4441668	3	85557992	8.75397e-07		rs76209804	8	57091987	4.44181e-06		rs74244573	14	91534832	3.31116e-05		rs146138032	6	50133599	2.37906e-05	2.37906e-05		rs148200742	4	115069520	1.07729e-05		rs12492264	3	103254452	1.55038e-05		rs78563720	1	213897355	4.00937e-05		rs62250465	3	85605437	5.067e-18		rs4856584	3	85531178	4.875e-15
rs62250472	3	85563598	8.75559e-07		rs117070643	8	113085346	4.53168e-06		rs189552282	3	72177950	3.35716e-05		rs1544229	9	93265042	2.39895e-05	2.39895e-05		rs1022225278	6	148176179	1.09393e-05		rs2706899	7	84496415	1.55785e-05		rs4237865	12	71417792	4.01992e-05		rs17457426	3	85588962	5.091e-18		rs12629607	3	85534458	5.834e-15
rs4856588	3	85562270	8.78257e-07		rs10925177	1	236635017	4.53604e-06		rs72742833	15	65959615	3.40153e-05		rs62423916	6	157473382	2.40247e-05	2.40247e-05		rs1250752	10	79491992	1.1143e-05		rs7792482	7	132250003	1.55864e-05		rs61201149	1	213870466	4.055e-05		rs17516256	3	85580588	5.098e-18		rs1972994	3	85581992	5.933e-15
rs4856581	3	85528016	8.79431e-07		rs6749372	2	46554809	4.53942e-06		rs141787060	7	134053930	3.41296e-05		rs6836306	4	61107629	2.43616e-05	2.43616e-05		rs139383590	18	22312225	1.11438e-05		rs7290599	22	34663512	1.56144e-05		rs1297256	21	15433357	4.05797e-05		rs17516284	3	85581386	5.11e-18		rs2163971	3	85379576	6.21e-15
rs62252516	3	85539344	8.80324e-07		rs62250712	3	85464566	4.577e-06		rs138085749	4	84534750	3.41626e-05		rs2024139	5	12360733	2.44789e-05	2.44789e-05		rs1364284	16	82102649	1.12011e-05		rs9607167	22	34634626	1.56806e-05		rs1306706287	5	118073564	4.0936e-05		rs57276248	3	85621010	5.117e-18		rs2044725	3	85596723	6.234e-15
rs62252518	3	85539872	8.81663e-07		rs58986470	8	62635629	4.59439e-06		rs145666314	21	39361299	3.41827e-05		rs6704612	2	36198355	2.45235e-05	2.45235e-05		rs1454378	2	33215155	1.12382e-05		rs5851340	3	103287571	1.57281e-05		rs1125435	13	99721920	4.10183e-05		rs59491876	3	85583506	5.126e-18		rs10154865	3	85360149	5.778e-14
rs7617306	3	85566033	8.84147e-07		rs904055441	8	62635629	4.59439e-06		rs62191686	2	229201252	3.42081e-05		rs397827255	13	75719261	2.45489e-05	2.45489e-05		rs34939331	4	186150602	1.13391e-05		rs9870007	3	103264042	1.57971e-05		rs11735087	4	176834188	4.10363e-05		rs67018424	3	85582713	5.186e-18		rs9841829	3	85520211	6.303e-14
rs144247499	3	85567640	8.8453e-07		rs113474934	17	57825601	4.62488e-06		rs62163507	2	77905981	3.42395e-05		rs75786082	18	11171593	2.46516e-05	2.46516e-05		rs162556	2	38079312	1.14067e-05		rs1165877	9	102049158	1.58873e-05		rs4245123	11	133705405	4.11854e-05		rs17517080	3	85590701	5.209e-18		rs13076830	3	85360829	6.369e-14
rs1449372	3	85559049	8.8627e-07		rs7835839	8	57093364	4.68099e-06		rs1476514890	17	21835473	3.42977e-05		rs12954496	18	64725977	2.46911e-05	2.46911e-05		rs3859191	17	39972461	1.14647e-05		rs1165879	9	102048271	1.58873e-05		rs1274616102	5	7125195	4.12763e-05		rs1530739	3	85610114	5.224e-18		rs9841144	3	85482049	7.831e-14
rs9309977	3	85393559	8.86987e-07		rs140499919	6	71382461	4.74414e-06		rs1435739298	9	64090620	3.43424e-05		rs17076159	5	173599101	2.47011e-05	2.47011e-05		rs78843561	14	66179454	1.15609e-05		rs12912049	15	96120036	1.59566e-05		rs7001207	8	95442515	4.15292e-05		rs56779213	3	85583745	5.259e-18		rs13068434	3	85459664	8.918e-14
rs62252503	3	85532608	8.87841e-07		rs1554159352	6	71382461	4.74414e-06		rs2081478836	15	65977166	3.4383e-05		rs34592309	7	25572302	2.47062e-05	2.47062e-05		rs1635166	15	28294688	1.16364e-05		rs4820156	22	34666495	1.60283e-05		rs17194720	5	7103598	4.16228e-05		rs4301022	3	85599391	5.264e-18		rs2196098	3	85456096	9.891e-14
rs1449381	3	85562892	8.87957e-07		rs1561976492	6	71382461	4.74414e-06		rs2081478957	15	65977166	3.4383e-05		rs1228386677	15	91871765	2.48902e-05	2.48902e-05		rs114937024	14	66886078	1.16394e-05		rs7635106	3	103305305	1.61828e-05		rs218325	21	19718253	4.16578e-05		rs1449379	3	85609879	5.274e-18		rs2196097	3	85421495	1.085e-13
rs12598357	16	28329624	8.90622e-07		rs1767673414	6	71382461	4.74414e-06		rs372969314	15	65977166	3.4383e-05		rs1163116501	7	64814762	2.49809e-05	2.49809e-05		rs138696274	21	23689768	1.17599e-05		rs1167543033	10	71318372	1.61998e-05		rs9983664	21	19719273	4.16578e-05		rs62252509	3	85582245	5.277e-18		rs9826458	3	85591665	1.093e-13
rs62252509	3	85533095	8.92031e-07		rs9511300	13	24475065	4.75392e-06		rs867874217	15	65977166	3.4383e-05		rs6763773	3	33215124	2.51228e-05	2.51228e-05		rs74361835	14	66978896	1.18166e-05		rs2706927	7	84505104	1.62962e-05		rs10836574	11	4753180	4.17399e-05		rs17456820	3	85582939	5.322e-18		rs6776114	3	85377690	1.113e-13
rs17519262	3	85561575	8.92727e-07		rs11994521	8	57087884	4.82973e-06		rs189664358	1	97237113	3.44006e-05		rs113227145	10	129632891	2.54682e-05	2.54682e-05		rs59132767	17	39978047	1.18168e-05		rs6518881	22	34684748	1.633e-05		rs1736039	21	15461687	4.23266e-05		rs2167045	3	85610976	5.386e-18		rs2196096	3	85421492	1.147e-13
rs17457189	3	85536710	8.92738e-07		rs202066535	8	113225051	4.86574e-06		rs3808937	10	102470255	3.44919e-05		rs4404639	5	60251631	2.55113e-05	2.55113e-05		rs617716	3	75958555	1.19248e-05		rs58647970	14	85425731	1.64874e-05		rs6019099	20	48379071	4.24717e-05		rs1025531	3	85486931	5.446e-18		rs9822731	3	85356351	1.263e-13
rs62250492	3	85566864	8.93975e-07		rs344783	19	43668036	4.93007e-06		rs72905231	2	190438799	3.45043e-05		rs1235646263	11	10982576	2.56251e-05	2.56251e-05		rs56030650	17	39974934	1.19808e-05		rs62040398	16	83261131	1.65632e-05		rs1228992208	6	21819383	4.28364e-05		rs62250468	3	85610695	5.462e-18		rs9854869	3	85371574	1.264e-13
rs3927084	16	28627726	8.98327e-07		rs867566561	10	102877753	4.94164e-06		rs62557760	9	28469486	3.45687e-05		rs28887525	7	51672344	2.57137e-05	2.57137e-05		rs2901832	10	95238701	1.20367e-05		rs1450879	7	132222286	1.68075e-05		rs1297257	21	15434288	4.30365e-05		rs62252503	3	85581758	5.48e-18		rs9828679	3	85448048	1.554e-13
rs130104	22	48684215	9.02559e-07		rs150044273	8	57085624	4.96933e-06		rs74410647	16	82685377	3.46272e-05		rs555426383	5	173611534	2.57386e-05	2.57386e-05		rs113986759	14	66920114	1.2058e-05		rs2706926	7	84502004	1.68671e-05		rs129543	22	44411705	4.3524e-05		rs17456763	3	85582643	5.487e-18		rs9820228	3	85444603	1.587e-13
rs67568006	3	85556056	9.04135e-07		rs11339073	16	28617005	4.99908e-06		rs1555457953	16	13732244	3.46584e-05		rs148132019	1	242994024	2.57905e-05	2.57905e-05		rs115431085	1	59082572	1.21023e-05		rs11959454	5	129537540	1.73954e-05		rs17490371	2	3007472	4.39865e-05		rs17458504	3	85599711	5.499e-18		rs9870448	3	85367234	2.184e-13
rs73130366	3	85535886	9.04994e-07		rs2220880	12	44987730	5.01392e-06		rs1555457954	16	13732244	3.46584e-05		rs1874648	4	54855148	2.6092e-05	2.6092e-05		rs142168364	4	115197278	1.21265e-05		rs11159702	14	85411163	1.75014e-05		rs6711621	2	3035575	4.46274e-05		rs17516580	3	85585144	5.544e-18		rs35344466	3	85583871	2.198e-13
rs17457454	3	85539860	9.0579e-07		rs1230347133	16	28373222	5.03858e-06		rs1555457955	16	13732244	3.46584e-05		rs34230869	7	45212539	2.61044e-05	2.61044e-05		rs916977	15	28268218	1.21514e-05		rs2706928	7	84505690	1.7546e-05		rs1993102	2	231378173	4.47211e-05		rs10511075	3	85583403	5.574e-18		rs9810724	3	85565994	2.252e-13
rs66544515	3	85558243	9.06056e-07		rs2045521243	16	28373222	5.03858e-06		rs1555457956	16	13732244	3.46584e-05		rs7407204	18	64721330	2.64246e-05	2.64246e-05		rs72746516	5	29892833	1.21732e-05		rs5755201	22	34663117	1.75758e-05		rs3753079	16	56356412	4.47229e-05		rs1449375	3	85608568	5.612e-18		rs13077660	3	85567110	2.553e-13
rs17517142	3	85542079	9.06326e-07		rs747607662	16	28373222	5.03858e-06		rs2054337303	16	13732244	3.46584e-05		rs627502	1	41986687	2.64979e-05	2.64979e-05		rs11045829	12	21185420	1.22464e-05		rs6922966	6	22879947	1.76004e-05		rs1156730837	7	123698351	4.47839e-05		rs17460701	3	85623271	5.62e-18		rs3887138	3	85599807	2.592e-13
rs17516256	3	85531438	9.1083e-07		rs56664334	17	57823770	5.04357e-06		rs2054337318	16	13732244	3.46584e-05		rs8017254	14	20772890	2.65982e-05	2.65982e-05		rs147291781	12	21232555	1.22824e-05		rs5755203	22	34667796	1.76137e-05		rs6517889	21	19723781	4.50193e-05		rs6549039	3	85606003	5.661e-18		rs13353478	3	85572245	2.62e-13
rs1375545	3	85555170	9.11344e-07		rs2082556	3	85441797	5.10879e-06		rs540572688	16	13732244	3.46584e-05		rs10188685	2	208404254	2.68424e-05	2.68424e-05		rs3006841	10	26347745	1.23014e-05		rs397969886	14	85410415	1.76534e-05		rs80072616	19	18733124	4.50293e-05		rs57756567	3	85583927	5.686e-18		rs9844512	3	85494920	2.797e-13
rs11923343	3	85619420	9.13018e-07		rs1991872	3	85394643	5.13158e-06		rs76508472	16	13732244	3.46584e-05		rs1267936862	20	3862612	2.68599e-05	2.68599e-05		rs60134943	17	39977539	1.23241e-05		rs35171964	18	25107078	1.77327e-05		rs35612796	21	23104276	4.50618e-05		rs4279114	3	85421737	5.687e-18		rs9873400	3	85540947	2.907e-13
rs17457050	3	85536127	9.13179e-07		rs151179	16	28475735	5.13773e-06		rs115267575	2	52350167	3.46612e-05		rs1052155473	6	61897711	2.68675e-05	2.68675e-05		rs6497293	15	28251722	1.23478e-05		rs62270928	3	103302366	1.78213e-05		rs4690470	4	176859088	4.5065e-05		rs4856277	3	85606747	5.707e-18		rs6779752	3	85614699	3.056e-13
rs62250490	3	85565784	9.14095e-07		rs9916692	17	57824035	5.247e-06		rs76622574	22	50231719	3.47149e-05		rs11742735	5	6588051	2.70975e-05	2.70975e-05		rs200867153	12	21213316	1.23813e-05		rs2995206	9	102028638	1.79502e-05		rs11212717	11	108582422	4.5106e-05		rs77657121	3	85581231	5.723e-18		rs13092437	3	85546576	3.069e-13
rs10511081	3	85566831	9.14411e-07		rs181195	16	28477048	5.27875e-06		rs6931262	6	7217284	3.4899e-05		rs144422800	10	129632876	2.7275e-05	2.7275e-05		rs1491293726	14	66891762	1.24928e-05		rs1264674576	7	146207637	1.81018e-05		rs11212721	11	108583934	4.5106e-05		rs68028504	3	85607010	5.725e-18		rs9846211	3	85364787	3.239e-13
rs142262917	3	85541279	9.15911e-07		rs11871764	17	57827202	5.27944e-06		rs1928168	6	22017509	3.49356e-05		rs10869360	9	68822338	2.73391e-05	2.73391e-05		rs76034730	14	66831304	1.25083e-05		rs3012613	9	102028662	1.83273e-05		rs7105408	11	108582082	4.5106e-05		rs7616458	3	85621931	5.751e-18		rs13084531	3	85504844	3.332e-13
rs66625173	3	85535941	9.17155e-07		rs149299	16	28473820	5.29364e-06		rs13261288	8	65279213	3.50236e-05		rs113079209	1	242994022	2.7443e-05	2.7443e-05		rs7959887	12	21184692	1.25093e-05		rs186930464	11	46898062	1.83715e-05		rs28494045	2	3023643	4.51827e-05		rs62252497	3	85578463	5.754e-18		rs9866322	3	85600854	3.494e-13
rs17517238	3	85542436	9.21955e-07		rs6582526	12	44989589	5.29665e-06		rs4246305	15	100213218	3.51097e-05		rs11872404	18	9096995	2.74819e-05	2.74819e-05		rs7649534	3	75944043	1.25422e-05		rs10498592	14	85408562	1.85344e-05		rs9355570	6	166289333	4.52091e-05		rs2326320	3	85613473	5.822e-18		rs9849399	3	85488515	3.707e-13
rs80024171	4	147075842	9.22944e-07		rs993137	3	85449885	5.3205e-06		rs1303776269	9	64068282	3.51509e-05		rs9605146	22	16784304	2.75231e-05	2.75231e-05		rs2973504	5	11106002	1.25454e-05		rs200378251	14	85409447	1.85344e-05		rs62120505	2	3434283	4.52828e-05		rs62252505	3	85581779	5.834e-18		rs12714629	3	85549274	3.74e-13
rs2326320	3	85564323	9.2733e-07		rs60199254	2	46551129	5.37396e-06		rs1821888265	9	64068282	3.51509e-05		rs17372649	5	93790390	2.75571e-05	2.75571e-05		rs4573236	8	38719887	1.25743e-05		rs116246957	14	85406014	1.85878e-05		rs62120507	2	3436470	4.52828e-05		rs17519262	3	85610725	5.867e-18		rs9851444	3	85527556	3.775e-13
rs1375551	3	85564351	9.2792e-07		rs344787	19	43666434	5.38113e-06		rs34907587	9	64068282	3.51509e-05		rs7312048	12	70412247	2.77012e-05	2.77012e-05		rs7494942	15	28118913	1.26788e-05		rs60758894	22	34663133	1.86568e-05		rs2798927	1	94557101	4.5688e-05		rs1449372	3	85608199	5.88e-18		rs6549045	3	85614389	4.029e-13
rs1219533242	3	85554799	9.30105e-07		rs1555472246	16	28529472	5.40679e-06		rs9804974	12	126629729	3.52271e-05		rs71366975	18	64709104	2.77022e-05	2.77022e-05		rs8049418	16	85561303	1.27262e-05		rs1161371180	4	24878216	1.86676e-05		rs11823000	11	108583210	4.5908e-05		rs58919842	3	85583471	5.882e-18		rs11917490	3	85360320	4.236e-13
rs34224553	3	85538728	9.3058e-07		rs201881707	16	28529472	5.40679e-06		rs28428857	8	138051521	3.5242e-05		rs17233636	4	172519797	2.7725e-05	2.7725e-05		rs2763979	6	31826815	1.27714e-05		rs11762143	7	132253061	1.8683e-05		rs1733167	7	158456146	4.59361e-05		rs17516504	3	85583945	5.905e-18		rs9833314	3	85397408	4.363e-13
rs6779501	3	85540430	9.31598e-07		rs555231514	16	28529472	5.40679e-06		rs62181014	2	190451149	3.52552e-05		rs199756455	4	188313240	2.77525e-05	2.77525e-05		rs12136358	1	174241772	1.28543e-05		rs7625638	3	103301604	1.87505e-05		rs1579113	4	176860041	4.60365e-05		rs59770976	3	85583542	5.925e-18		rs6809805	3	85503946	4.423e-13
rs4856590	3	85563378	9.32535e-07		rs1395395	12	44980541	5.41889e-06		rs111496708	2	190449878	3.5463e-05		rs34999606	7	45212087	2.77722e-05	2.77722e-05		rs1488962	11	104324211	1.28549e-05		rs2715033	7	84496412	1.87655e-05		rs111487381	21	29271323	4.63149e-05		rs17516470	3	85583882	5.949e-18		rs9880919	3	85412152	4.596e-13
rs6790090	3	85543600	9.33395e-07		rs1217091488	2	193960023	5.42227e-06		rs1470187419	4	84789317	3.55191e-05		rs67497340	1	53853052	2.79536e-05	2.79536e-05		rs7827658	8	77017675	1.28608e-05		rs7622470	3	103300590	1.88531e-05		rs59720036	7	83516962	4.63554e-05		rs62252507	3	85582078	5.99e-18		rs62263916	3	85618696	4.861e-13
rs1121639	12	108493862	9.33911e-07		rs1237462579	2	193960023	5.42227e-06		rs778391640	4	84789317	3.55191e-05		rs76667668	16	81117572	2.7971e-05	2.7971e-05		rs591707	11	35516540	1.28873e-05		rs1238350179	6	97072564	1.91198e-05		rs1320000	4	176841347	4.65707e-05		rs4441668	3	85607142	5.998e-18		rs11923343	3	85619420	5.117e-13
rs4502590	3	85547329	9.35245e-07		rs1465614509	2	193960023	5.42227e-06		rs35375195	17	65640245	3.55363e-05		rs35464070	7	45212409	2.81528e-05	2.81528e-05		rs4239225	17	39970859	1.28883e-05		rs7795496	7	84522713	1.92447e-05		rs2333572	4	176840919	4.65707e-05		rs10511076	3	85583193	6.015e-18		rs71626887	3	85400627	5.155e-13
rs62250491	3	85566859	9.36375e-07		rs1553535808	2	193960023	5.42227e-06		rs12916985	15	24357656	3.55917e-05		rs17297711	6	157459137	2.83398e-05	2.83398e-05		rs201663288	14	66607634	1.29137e-05		rs1957329	14	85406608	1.93986e-05		rs140545167	2	3407420	4.70222e-05		rs6772991	3	85473317	6.033e-18		rs9838811	3	85463674	5.193e-13
rs67018424	3	85533563	9.37701e-07		rs192419425	2	193960023	5.42227e-06		rs200533777	11	103534043	3.56522e-05		rs10201379	2	20943917	2.83727e-05	2.83727e-05		rs8001452	13	41349702	1.29643e-05		rs3012618	9	102031630	1.94465e-05		rs76639379	1	213872723	4.71701e-05		rs66544515	3	85607393	6.05e-18		rs6549046	3	85620629	5.272e-13
rs66631011	3	85555896	9.4027e-07		rs59823825	2	46564488	5.47994e-06		rs57306626	11	103534043	3.56522e-05		rs117545050	12	14486063	2.83772e-05	2.83772e-05		rs116042562	2	76223415	1.29669e-05		rs9610075	22	34662260	1.95747e-05		rs79271350	1	213873625	4.71701e-05		rs58889493	3	85622699	6.221e-18		rs62263918	3	85618788	5.479e-13
rs17517273	3	85543996	9.40429e-07		rs9294906	6	71383062	5.50698e-06		rs6576298	15	24368577	3.57643e-05		rs115031959	18	13824146	2.84122e-05	2.84122e-05		rs17110660	5	149894035	1.30329e-05		rs113665912	7	32850736	1.98279e-05		rs9662330	1	213896136	4.7419e-05		rs12494446	3	85622663	6.246e-18		rs17521052	3	85619089	5.51e-13
rs62263916	3	85618696	9.40504e-07		rs1395396	12	44980381	5.55366e-06		rs144150483	4	84724879	3.59091e-05		rs11660545	18	64706405	2.84174e-05	2.84174e-05		rs12418156	11	128616463	1.30498e-05		rs11771335	7	132222124	1.99668e-05		rs12271426	11	108579326	4.74537e-05		rs17516346	3	85582680	6.279e-18		rs10891480	11	112959803	5.57e-13
rs10716596	3	85493445	9.41857e-07		rs35894540	3	85426497	5.57502e-06		rs17715434	3	165885188	3.61599e-05		rs4503805	16	79427996	2.84679e-05	2.84679e-05		rs113689479	14	66829182	1.30552e-05		rs1050423619	14	85409883	1.9996e-05		rs9376748	6	143405560	4.76536e-05		rs1375546	3	85604405	6.307e-18		rs4856598	3	85601640	6.021e-13
rs2167046	3	85537656	9.42392e-07		rs27741	16	28492860	5.57639e-06		rs1686704074	2	190449662	3.64778e-05		rs1184696644	5	29098699	2.84762e-05	2.84762e-05		rs1440139504	15	28292555	1.30552e-05		rs7511266	22	34612743	2.00222e-05		rs1305703826	2	195067516	4.77479e-05		rs4856581	3	85577166	6.343e-18		rs9835441	3	85452933	6.152e-13
rs397690245	3	85553307	9.43328e-07		rs1865250	3	85432262	5.62799e-06		rs374080691	2	190449662	3.64778e-05		rs2329832	7	51671050	2.86584e-05	2.86584e-05		rs9590595	13	41354468	1.30651e-05		rs12707654	7	84521964	2.00582e-05		rs73546475	9	113692123	4.8128e-05		rs73133800	3	85605183	6.355e-18		rs9309980	3	85456724	6.442e-13
rs142415661	3	85544833	9.43532e-07		rs1897699	3	85440154	5.63525e-06		rs1393752	3	30794492	3.65278e-05		rs56258946	7	51678308	2.86836e-05	2.86836e-05		rs60887443	12	21259084	1.30904e-05		rs1165878	9	102048679	2.00868e-05		rs59820628	9	84283030	4.81335e-05		rs12493461	3	85468919	6.395e-18		rs9309982	3	85458081	6.586e-13
rs888554	12	108491335	9.44302e-07		rs80004873	8	57084168	5.64384e-06		rs117523020	13	47075862	3.65759e-05		rs6551686	4	62200290	2.87022e-05	2.87022e-05		rs76248146	14	66655098	1.31252e-05		rs2442672	9	102040516	2.00868e-05		rs111997914	6	166287817	4.82172e-05		rs62252506	3	85582026	6.543e-18		rs12637027	3	85609451	6.634e-13
rs1551045	3	85545696	9.45455e-07		rs11918899	3	85409427	5.65971e-06		rs398110761	6	140739502	3.66392e-05		rs59899220	6	61822220	2.87589e-05	2.87589e-05		rs111931613	14	66824396	1.31329e-05		rs1160866971	1	185371616	2.01675e-05		rs1169795149	2	237515500	4.83145e-05		rs1375544	3	85604158	6.663e-18		rs9309981	3	85456794	6.975e-13
rs61586601	3	85541294	9.51731e-07		rs151182	16	28484431	5.66981e-06		rs987227023	6	140739502	3.66392e-05		rs13189069	5	173610867	2.88248e-05	2.88248e-05		rs10912869	1	175017843	1.31574e-05		rs1346254760	7	84489506	2.03387e-05		rs988869	5	7116717	4.92522e-05		rs6783137	3	85599918	6.679e-18		rs1375564	3	85607161	7.238e-13
rs62252513	3	85538387	9.52006e-07		rs11929525	3	85438332	5.70615e-06		rs2045310771	16	85294616	3.67037e-05		rs1217133088	8	71437083	2.8837e-05	2.8837e-05		rs138630222	18	72262854	1.31713e-05		rs11142427	9	70436198	2.0484e-05		rs6095093	20	48379952	4.94447e-05		rs11923525	3	85581099	6.945e-18		rs9863620	3	85399343	7.757e-13
rs59491876	3	85534356	9.52481e-07		rs1809087	2	46566162	5.75943e-06		rs2045310814	16	85294616	3.67037e-05		rs592310	9	3952421	2.89245e-05	2.89245e-05		rs1468240848	14	66687485	1.31825e-05		rs6793748	3	103270893	2.08634e-05		rs1297255	21	15432048	4.97459e-05		rs73133799	3	85605180	7.053e-18		rs9874740	3	85440756	7.866e-13
rs62252505	3	85532629	9.53356e-07		rs1305608798	12	44975965	5.78137e-06		rs2045310875	16	85294616	3.67037e-05		rs1336354225	2	66181871	2.9023e-05	2.9023e-05		rs79506378	6	148235748	1.31907e-05		rs1334595372	7	84519841	2.11909e-05		rs113487288	1	213853593	4.97554e-05		rs6783138	3	85599920	7.095e-18		rs2117151	3	85409533	7.963e-13
rs17516580	3	85535994	9.53579e-07		rs61369303	12	44975965	5.78137e-06		rs2045310930	16	85294616	3.67037e-05		rs1497497	4	54852980	2.90384e-05	2.90384e-05		rs113928350	14	66811807	1.3192e-05		rs1922342	7	84517014	2.11909e-05		rs11811143	1	213886488	5.00146e-05		rs13092627	3	85485110	7.433e-18		rs9814919	3	85383165	8.401e-13
rs62253966	3	85550175	9.55889e-07		rs12310696	12	44981016	5.79875e-06		rs756560732	16	85294616	3.67037e-05		rs4717220	7	64843546	2.90665e-05	2.90665e-05		rs113064069	14	66822053	1.31976e-05		rs9520340	13	107246548	2.1263e-05		rs10542631	13	66189949	5.00425e-05		rs35438712	3	85588205	7.528e-18		rs2326313	3	85385207	8.413e-13
rs77657121	3	85532081	9.56762e-07		rs1012751990	16	28492376	5.88369e-06		rs868493142	16	85294616	3.67037e-05		rs4947378	7	51674926	2.90697e-05	2.90697e-05		rs111535883	13	107710830	1.32185e-05		rs1407631360	2	212936224	2.13412e-05		rs1224584607	13	99569783	5.01724e-05		rs67568006	3	85605206	7.531e-18		rs10891481	11	112959839	9.192e-13
rs66922686	3	85542635	9.60438e-07		rs1555469608	16	28492376	5.88369e-06		rs17715654	3	165891080	3.6771e-05		rs10038424	5	93857731	2.91493e-05	2.91493e-05		rs10443918	10	79458745	1.32205e-05		rs8095612	18	73257529	2.16059e-05		rs10567100	22	44408742	5.08357e-05		rs1449390	3	85577703	7.565e-18		rs62263915	3	85613947	9.556e-13
rs1449380	3	85562753	9.60894e-07		rs764760757	16	28492376	5.88369e-06		rs2215393	12	126632039	3.67769e-05		rs663003	11	118952438	2.91923e-05	2.91923e-05		rs116841264	14	66807026	1.32289e-05		rs7302732	12	3022811	2.18036e-05		rs207511	21	23806933	5.09558e-05		rs1375545	3	85604320	7.629e-18		rs4856589	3	85562410	9.9e-13
rs1463203	3	85545714	9.6166e-07		rs180744	16	28496727	5.8849e-06		rs4638823	2	190448180	3.68049e-05		rs1017367	2	133492144	2.93418e-05	2.93418e-05		rs111458792	14	66929170	1.3308e-05		rs16846083	3	103259475	2.19595e-05		rs7512712	1	234346294	5.12537e-05		rs62250463	3	85603872	7.647e-18		rs9309977	3	85393559	1.016e-12
rs57813006	3	85541502	9.61991e-07		rs36193913	1	236633268	5.97146e-06		rs112463649	11	103535452	3.68314e-05		rs75223799	7	16335763	2.94157e-05	2.94157e-05		rs4338730	14	66816580	1.33274e-05		rs3857120	4	24898424	2.23904e-05		rs1563065	7	158402488	5.1351e-05		rs13081230	3	85476094	8.125e-18		rs9865745	3	85424782	1.076e-12
rs4856271	3	85540747	9.65909e-07		rs4856569	3	85414975	5.98081e-06		rs1946124685	11	103535452	3.68314e-05		rs71580774	5	93855963	2.94584e-05	2.94584e-05		rs2874001	14	66816511	1.33746e-05		rs1177071648	11	46830440	2.24436e-05		rs397715654	1	213852139	5.17061e-05		rs12639564	3	85619783	8.324e-18		rs9821041	3	85445117	1.115e-12
rs1463207	3	85547554	9.66404e-07		rs1902536723	16	54370308	5.98154e-06		rs2135907995	11	103535452	3.68314e-05		rs1076074	8	143433715	2.95217e-05	2.95217e-05		rs112853790	14	66832883	1.33803e-05		rs62270929	3	103302491	2.2922e-05		rs7854870	9	23308883	5.20268e-05		rs9868427	3	85488462	8.42e-18		rs9813512	3	85439496	1.14e-12
rs66781790	3	85536496	9.66421e-07		rs35853639	16	54370308	5.98154e-06		rs773724107	11	103535452	3.68314e-05		rs10511963	9	68806443	2.9638e-05	2.9638e-05		rs112165784	14	66805924	1.33956e-05		rs1312916506	13	36631698	2.30652e-05		rs1165785345	20	50046762	5.23163e-05		rs62250491	3	85616009	8.481e-18		rs9819830	3	85380987	1.156e-12
rs6783137	3	85550768	9.66446e-07		rs10671506	3	185165501	6.03636e-06		rs151068481	4	85005266	3.71002e-05		rs1182215	1	116821054	2.96975e-05	2.96975e-05		rs80030960	14	67036890	1.33996e-05		rs16959965	16	83260182	2.30823e-05		rs36067074	15	77721213	5.24093e-05		rs59417256	3	85620481	8.995e-18		rs6807666	3	85545278	1.191e-12
rs17516683	3	85536281	9.66455e-07		rs1288806016	3	185165501	6.03636e-06		rs1690146503	2	190394121	3.7149e-05		rs7731042	5	121367962	2.98508e-05	2.98508e-05		rs112927209	14	66808050	1.34028e-05		rs2995207	9	102029272	2.31058e-05		rs73653391	9	87747492	5.25214e-05		rs6808159	3	85476898	9.256e-18		rs67391933	3	85618902	1.403e-12
rs73130364	3	85535885	9.67724e-07		rs1717262498	3	185165501	6.03636e-06		rs57336690	2	190394121	3.7149e-05		rs627136	1	193887041	3.01076e-05	3.01076e-05		rs1231660405	10	71133481	1.34082e-05		rs113080158	7	46375383	2.32426e-05		rs6749943	2	3035374	5.25895e-05		rs1375554	3	85618419	9.476e-18		rs62253107	3	85354880	1.412e-12
rs12493461	3	85419769	9.67919e-07		rs1717262535	3	185165501	6.03636e-06		rs867432394	2	190394121	3.7149e-05		rs11664034	18	64706493	3.0195e-05	3.0195e-05		rs112242746	14	66833415	1.34117e-05		rs12231450	12	16340863	2.3281e-05		rs1405560	12	71540169	5.28765e-05		rs17459906	3	85612700	9.584e-18		rs6772991	3	85424167	1.415e-12
rs10433498	3	85422668	9.68587e-07		rs344784	19	43667430	6.04595e-06		rs145427613	8	138048234	3.73671e-05		rs1263883813	1	191613922	3.02198e-05	3.02198e-05		rs112820045	14	67015447	1.34209e-05		rs28877418	5	104449125	2.33833e-05		rs7166527	15	98328114	5.30855e-05		rs6801823	3	85617287	9.711e-18		rs62263917	3	85618778	1.428e-12
rs1551048	3	85546795	9.6923e-07		rs150284365	8	113127100	6.07356e-06		rs1258896307	9	63970357	3.7467e-05		rs10884907	10	109770655	3.03356e-05	3.03356e-05		rs78203244	14	66868093	1.34479e-05		rs11616947	13	107247701	2.33909e-05		rs78258728	19	18738019	5.35996e-05		rs1449381	3	85612042	1.012e-17		rs13081230	3	85426944	1.503e-12
rs1900918	3	85543192	9.6961e-07		rs116804275	8	57085503	6.07408e-06		rs72742835	15	65961447	3.74705e-05		rs1280865434	12	119197070	3.06205e-05	3.06205e-05		rs112274653	14	66826634	1.34593e-05		rs398099162	13	107249567	2.37776e-05		rs7681240	4	176850356	5.3739e-05		rs62250489	3	85614746	1.015e-17		rs12493461	3	85419769	1.521e-12
rs2167047	3	85537685	9.70101e-07		rs6762267	3	85463965	6.0976e-06		rs35728986	4	145708033	3.74758e-05		rs1201464998	5	88471341	3.07061e-05	3.07061e-05		rs112898673	14	66808041	1.34593e-05		rs73312295	14	85411981	2.41158e-05		rs268413	8	15162472	5.37974e-05		rs17519948	3	85616118	1.017e-17		rs6799195	3	85616351	1.572e-12
rs148921522	3	85539255	9.70685e-07		rs240707	16	28513291	6.1077e-06		rs7162334	15	24335505	3.75965e-05		rs11436328	9	30164488	3.07805e-05	3.07805e-05		rs113227482	14	66807010	1.34593e-05		rs16959991	16	83261201	2.42931e-05		rs12426734	12	103700090	5.38692e-05		rs35608699	3	85581105	1.032e-17		rs9868427	3	85439312	1.591e-12
rs76105429	3	85538453	9.72789e-07		rs57777811	10	76928254	6.14568e-06		rs142618375	8	138047527	3.75998e-05		rs6898842	5	93877515	3.0904e-05	3.0904e-05		rs75535762	14	66820473	1.34593e-05		rs6484549	11	32141369	2.43161e-05		rs143609657	4	170179351	5.39678e-05		rs4856590	3	85612528	1.079e-17		rs1368740	3	85459349	1.631e-12
rs62031390	16	28333653	9.74454e-07		rs926661145	10	76928254	6.14568e-06		rs144224283	5	178172454	3.7669e-05		rs1184753346	22	19943652	3.1035e-05	3.1035e-05		rs78599595	14	66806192	1.34593e-05		rs111377674	5	117449979	2.43732e-05		rs112028537	10	108351194	5.40162e-05		rs1449384	3	85613855	1.09e-17		rs13092627	3	85435960	1.645e-12
rs6765991	3	85547173	9.74547e-07		rs58823525	13	27415167	6.14645e-06		rs1554100485	5	178172454	3.7669e-05		rs78914537	5	135971708	3.12048e-05	3.12048e-05		rs75643550	14	66832909	1.34728e-05		rs10271349	7	132257810	2.46036e-05		rs10017518	4	176846835	5.42892e-05		rs1449385	3	85613991	1.091e-17		rs6549024	3	85417302	1.703e-12
rs56779213	3	85534595	9.75188e-07		rs9455451	6	71383414	6.14779e-06		rs200042706	5	178172454	3.7669e-05		rs4948076	7	55793820	3.12961e-05	3.12961e-05		rs111964211	14	66866192	1.34739e-05		rs62040397	16	83260708	2.46352e-05		rs2333574	4	176849488	5.42892e-05		rs9826458	3	85640815	1.131e-17		rs6808159	3	85427748	1.74e-12
rs17457377	3	85539225	9.76157e-07		rs1807624811	8	57083633	6.16139e-06		rs112750540	8	138048736	3.78237e-05		rs78226777	3	184601219	3.13459e-05	3.13459e-05		rs112757929	14	66830334	1.34853e-05		rs4895188	5	119283594	2.49896e-05		rs6867763	5	7130402	5.44385e-05		rs61316596	3	85619857	1.155e-17		rs9816536	3	85620076	1.843e-12
rs62253961	3	85541121	9.78126e-07		rs375907951	8	57083633	6.16139e-06		rs1055176229	15	51879856	3.80208e-05		rs12514142	5	155268921	3.13513e-05	3.13513e-05		rs113274485	14	67014801	1.34924e-05		rs3061563	20	20846882	2.50171e-05		rs12908307	15	52772250	5.45999e-05		rs62250490	3	85614934	1.169e-17		rs4856600	3	85608508	1.923e-12
rs35626515	16	28638330	9.78224e-07		rs576431093	8	57083633	6.16139e-06		rs1555387131	15	51879856	3.80208e-05		rs117060836	18	13824116	3.16152e-05	3.16152e-05		rs75834914	13	58907031	1.34936e-05		rs9514637	13	107249894	2.51668e-05		rs141206751	14	64384440	5.46093e-05		rs62250492	3	85616014	1.253e-17		rs62034323	16	28525152	1.939e-12
rs2029131	3	85553324	9.78904e-07		rs344785	19	43667197	6.17088e-06		rs1555387134	15	51879856	3.80208e-05		rs1249487852	7	45213933	3.16448e-05	3.16448e-05		rs113987310	14	66815996	1.3502e-05		rs72647474	4	75563555	2.53705e-05		rs3086478	1	212863582	5.46191e-05		rs10511081	3	85615981	1.284e-17		rs9826759	3	85621969	2.296e-12
rs6549037	3	85551558	9.79241e-07		rs149923344	8	57091963	6.17335e-06		rs1555387136	15	51879856	3.80208e-05		rs1527702	6	46471708	3.16506e-05	3.16506e-05		rs111921427	14	66829377	1.35103e-05		rs11664210	18	73251507	2.54245e-05		rs868453	9	110521370	5.52555e-05		rs7617306	3	85615183	1.328e-17		rs9831610	3	85622759	2.377e-12
rs2326316	3	85543295	9.80462e-07		rs146419985	8	57083800	6.25216e-06		rs2056523893	15	51879856	3.80208e-05		rs12954957	18	64726307	3.16783e-05	3.16783e-05		rs111228467	14	67014851	1.3513e-05		rs2876049	20	6673382	2.54893e-05		rs13385285	2	3409898	5.53517e-05		rs10154865	3	85409299	1.403e-17		rs28698667	16	28521750	2.727e-12
rs17516857	3	85538560	9.80987e-07		rs115279868	8	57083917	6.2601e-06		rs3985813	15	51879856	3.80208e-05		rs73065653	4	5672905	3.16846e-05	3.16846e-05		rs77037144	14	66868354	1.35236e-05		rs1180304023	7	135765118	2.55044e-05		rs13400273	2	3409245	5.53517e-05		rs13076830	3	85409979	1.481e-17		rs62034321	16	28522717	2.895e-12
rs73133799	3	85556030	9.8204e-07		rs7728883	5	88455935	6.28363e-06		rs68117829	15	51879856	3.80208e-05		rs1431388909	11	126144435	3.17497e-05	3.17497e-05		rs113394046	14	66815132	1.35296e-05		rs77337358	3	103310072	2.55224e-05		rs4690471	4	176862274	5.55082e-05		rs726610	3	85551403	1.514e-17		rs62250685	3	85408090	2.984e-12
rs9833314	3	85397408	9.82182e-07		rs4856571	3	85425718	6.31534e-06		rs3094677	6	30135181	3.81202e-05		rs12954677	18	64726235	3.17726e-05	3.17726e-05		rs113536360	14	66869279	1.35333e-05		rs11481418	20	20838984	2.57831e-05		rs6824173	4	176861291	5.55082e-05		rs62250713	3	85513793	1.525e-17		rs4788084	16	28528527	3.04e-12
rs7637527	3	85549931	9.82739e-07		rs12638482	3	85405665	6.37826e-06		rs4765424	12	126630523	3.84826e-05		rs4340855	4	61106866	3.186e-05	3.186e-05		rs4095546	3	75942300	1.35338e-05		rs541536640	3	103255261	2.58857e-05		rs113869228	1	235001095	5.5628e-05		rs1375551	3	85613501	1.564e-17		rs62034319	16	28520867	3.207e-12
rs6549033	3	85549864	9.83011e-07		rs75991356	8	57083702	6.3783e-06		rs79288261	20	52249176	3.85517e-05		rs7766546	6	55141455	3.19885e-05	3.19885e-05		rs113154840	14	66868988	1.35344e-05		rs7269146	20	20839520	2.58963e-05		rs79144236	2	167590017	5.56402e-05		rs1597315	3	85616809	1.696e-17		rs9879025	3	85386975	3.511e-12
rs1463204	3	85545983	9.83147e-07		rs1229703289	16	28491088	6.38969e-06		rs73073692	7	17143125	3.86141e-05		rs3101742	19	8238050	3.20162e-05	3.20162e-05		rs112405360	14	67015494	1.35397e-05		rs72666510	13	107245972	2.60243e-05		rs1294218156	13	88058125	5.59205e-05		rs1900915	3	85613422	1.909e-17		rs9866761	3	85601067	3.558e-12
rs6549036	3	85551440	9.84566e-07		rs146701896	16	28491088	6.38969e-06		rs71540664	6	22021665	3.87925e-05		rs1424885	14	44781215	3.21139e-05	3.21139e-05		rs111652716	14	66827751	1.36019e-05		rs1006202098	3	103304077	2.6234e-05		rs1428352813	19	18011957	5.59896e-05		rs2196097	3	85470645	1.948e-17		rs13085170	3	85380022	5.469e-12
rs17516546	3	85535875	9.84957e-07		rs11903907	2	46573276	6.39427e-06		rs958011628	6	22021665	3.87925e-05		rs57759368	1	28090740	3.21268e-05	3.21268e-05		rs111566859	14	66864790	1.36216e-05		rs111685686	3	103303414	2.6234e-05		rs1193610289	1	40936933	5.64797e-05		rs2196096	3	85470642	2.078e-17		rs9865191	3	85373437	7.995e-12
rs17456820	3	85533789	9.85997e-07		rs76246072	8	57083686	6.40346e-06		rs114088419	3	104687928	3.88069e-05		rs62244094	3	45429231	3.21413e-05	3.21413e-05		rs73185315	3	178850674	1.36233e-05		rs1033604866	1	183044928	2.68771e-05		rs34344013	7	93796255	5.72631e-05		rs1375555	3	85618308	2.083e-17		rs9866089	3	85364845	8.497e-12
rs2466826	16	28337023	9.86208e-07		rs9283839	6	71382977	6.48804e-06		rs1018750953	17	21852234	3.88597e-05		rs3923037	2	20948514	3.23057e-05	3.23057e-05		rs111598018	14	66868620	1.36752e-05		rs147388379	16	83260459	2.69277e-05		rs10230817	7	158428320	5.74505e-05		rs11127887	3	85414856	2.107e-17		rs4788085	16	28523682	9.346e-12
rs17458609	3	85550827	9.86212e-07		rs1433715	3	85452579	6.48947e-06		rs62292627	3	165849475	3.89223e-05		rs6859757	5	93870336	3.24354e-05	3.24354e-05		rs139646350	14	66961628	1.36865e-05		rs4907093	1	84755154	2.72396e-05		rs1968705	7	158429948	5.74505e-05		rs13068434	3	85508814	2.23e-17		rs2726036	16	28335819	9.645e-12
rs12494446	3	85573513	9.87496e-07		rs958077661	3	85452579	6.48947e-06		rs1158018283	9	64098512	3.90956e-05		rs6874766	5	93878101	3.25464e-05	3.25464e-05		rs147372163	14	66835843	1.37228e-05		rs1228704332	19	3944874	2.73002e-05		rs1544162	9	23307726	5.76614e-05		rs9841144	3	85531199	2.246e-17		rs28772958	16	28523984	9.955e-12
rs17456763	3	85533493	9.87857e-07		rs75423914	8	57084890	6.49359e-06		rs62294362	3	165887845	3.91422e-05		rs1251540359	17	69546020	3.2562e-05	3.2562e-05		rs79243202	14	66857035	1.37278e-05		rs5994978	22	34592602	2.74047e-05		rs3922695	2	3036547	5.79982e-05		rs11713902	3	85604425	2.321e-17		rs2106480	16	28526650	1.058e-11
rs11127900	3	85545449	9.88423e-07		rs139844038	8	57085419	6.54001e-06		rs10847192	12	126642692	3.93307e-05		rs116507254	10	25729208	3.27004e-05	3.27004e-05		rs112958024	14	66929242	1.37406e-05		rs113934531	11	32150491	2.76397e-05		rs11394289	6	162515084	5.85855e-05		rs2196098	3	85505246	2.44e-17		rs4279114	3	85372587	1.153e-11
rs76084961	3	85554891	9.89213e-07		rs34522210	12	45003954	6.56098e-06		rs57047424	15	65976040	3.93799e-05		rs4350584	16	79427594	3.28017e-05	3.28017e-05		rs111514157	14	66830352	1.37823e-05		rs2995204	9	102025381	2.78374e-05		rs76939440	5	148085019	5.86363e-05		rs17460541	3	85618112	2.455e-17		rs8056890	16	28886131	1.437e-11
rs62252507	3	85532928	9.89794e-07		rs1434074	2	80484627	6.57225e-06		rs917014659	15	65976040	3.93799e-05		rs113510368	3	22030470	3.28788e-05	3.28788e-05		rs112584898	14	66973615	1.38282e-05		rs3012611	9	102026745	2.79078e-05		rs10575703	3	150349637	5.86391e-05		rs35344466	3	85633021	2.599e-17		rs9919557	11	113006686	1.545e-11
rs68049270	3	85555911	9.90125e-07		rs1322764	6	71383834	6.58803e-06		rs1750939465	11	95685825	3.94258e-05		rs7506006	18	64712375	3.294e-05	3.294e-05		rs1268804836	2	38272754	1.3853e-05		rs13237800	7	132221906	2.79305e-05		rs2031028	2	3008518	5.8916e-05		rs1449404	3	85594359	2.631e-17		rs9880272	3	85638635	1.556e-11
rs62250465	3	85556287	9.92765e-07		rs398110261	6	71383834	6.58803e-06		rs34720093	11	95685825	3.94258e-05		rs28363076	5	1413976	3.29417e-05	3.29417e-05		rs111831260	14	66983177	1.38688e-05		rs9520341	13	107246586	2.79362e-05		rs309598	5	83586401	5.89239e-05		rs13092437	3	85595726	2.661e-17		rs13101056	3	85658334	2.045e-11
rs2326317	3	85543348	9.93e-07		rs75053164	8	57084998	6.59916e-06		rs62181017	2	190457000	3.94786e-05		rs32358	5	12532245	3.30272e-05	3.30272e-05		rs201454916	14	66956337	1.38947e-05		rs10270115	7	132257012	2.80293e-05		rs4853768	2	3010960	5.90603e-05		rs9844512	3	85544070	2.704e-17		rs9919558	11	113006687	2.14e-11
rs1323125350	3	146728689	9.93154e-07		rs1222121401	2	80472119	6.65755e-06		rs1052991340	22	44005413	3.95923e-05		rs1289767	3	108212832	3.30987e-05	3.30987e-05		rs112033107	14	67015436	1.39058e-05		rs6976748	7	115873365	2.80709e-05		rs13161722	5	7125586	5.9288e-05		rs9810724	3	85615144	2.765e-17		rs76508707	3	85347899	2.396e-11
rs62253971	3	85551644	9.93204e-07		rs35151279	2	80472119	6.65755e-06		rs35410688	22	44005413	3.95923e-05		rs1936835	1	53853092	3.3177e-05	3.3177e-05		rs11346288	2	202937930	1.39165e-05		rs1167678099	16	83260657	2.81478e-05		rs8130172	21	19331293	5.98484e-05		rs11712915	3	85596665	2.971e-17		rs9840636	3	85657404	2.482e-11
rs2029132	3	85553596	9.94755e-07		rs78694737	8	57084357	6.68286e-06		rs76969909	22	50233799	3.96118e-05		rs10267195	7	51663014	3.31819e-05	3.31819e-05		rs184686994	9	291915	1.39299e-05		rs1323220085	7	84485377	2.81815e-05		rs11325198	9	27155819	6.0351e-05		rs9846211	3	85413937	2.991e-17		rs13076632	3	85360734	2.702e-11
rs1551046	3	85546247	9.95867e-07		rs115359690	8	57084882	6.68851e-06		rs74846043	22	50232223	3.96129e-05		rs11419790	19	45026553	3.31834e-05	3.31834e-05		rs112960874	14	66935005	1.39398e-05		rs3012606	9	102024667	2.82128e-05		rs11812785	10	12739100	6.03601e-05		rs13353478	3	85621395	3.151e-17		rs9309986	3	85653186	2.761e-11
rs67544605	3	85536190	9.96721e-07		rs78745431	5	63252241	6.7018e-06		rs10478653	5	125232264	3.96523e-05		rs10871573	18	64709847	3.31837e-05	3.31837e-05		rs76510014	14	66910189	1.39876e-05		rs59251004	14	85422598	2.82441e-05		rs1197771328	3	105722198	6.04486e-05		rs13077660	3	85616260	3.238e-17		rs13097865	3	85642284	2.843e-11
rs1463205	3	85547282	9.9843e-07		rs78605736	8	57085024	6.70182e-06		rs11645320	16	13744613	3.97239e-05		rs11480233	20	18630123	3.32932e-05	3.32932e-05		rs111636227	14	66876521	1.40232e-05		rs1467197196	17	67492012	2.8326e-05		rs1172549972	5	83581317	6.07734e-05		rs9822731	3	85405501	3.345e-17		rs12498010	3	85357217	3.583e-11
rs6766493	3	85540125	9.98439e-07		rs79386874	8	57084218	6.70326e-06		rs1555232560	13	25046148	3.99392e-05		rs4246408	17	1025220	3.33874e-05	3.33874e-05		rs111319332	14	66817243	1.4033e-05		rs9520339	13	107245475	2.83852e-05		rs1162374175	2	176021288	6.11835e-05		rs12498010	3	85406367	3.411e-17		rs13099750	3	85360938	4.13e-11
rs1463206	3	85547447	1.00049e-06		rs74679135	8	57088661	6.70573e-06		rs58346521	13	25046148	3.99392e-05		rs11312527	6	103132683	3.34482e-05	3.34482e-05		rs201710928	14	66891143	1.40409e-05		rs3012616	9	102029151	2.83935e-05		rs2499720	6	34108871	6.12582e-05		rs13084531	3	85553994	3.453e-17		rs62250661	3	85402044	4.326e-11
rs62252506	3	85532876	1.00114e-06		rs4115668	16	28596211	6.71369e-06		rs60812746	11	103532173	4.00302e-05		rs4148826	7	87445103	3.34498e-05	3.34498e-05		rs111535408	14	66910759	1.40591e-05		rs1279760125	13	107246407	2.88602e-05		rs7871745	9	23309089	6.14687e-05		rs9873400	3	85590097	3.458e-17		rs4464471	3	85670607	4.405e-11
rs397876462	3	85553527	1.00146e-06		rs117146575	8	57084620	6.72232e-06		rs3094134	6	30154377	4.00489e-05		rs1162537854	1	236332087	3.3472e-05	3.3472e-05		rs75102968	14	66883124	1.40619e-05		rs4771566	13	107246888	2.88602e-05		rs164240	10	78574143	6.15129e-05		rs7652808	3	85603643	3.79e-17		rs9819476	3	85633123	4.418e-11
rs74384786	3	85535536	1.00174e-06		rs2129217053	8	57086745	6.73092e-06		rs115074970	4	84917133	4.0313e-05		rs1006610	1	113356147	3.34773e-05	3.34773e-05		rs111689581	14	66919125	1.40678e-05		rs4771567	13	107247020	2.88602e-05		rs1299585236	5	175049603	6.20711e-05		rs13076632	3	85409884	3.794e-17		rs7191618	16	28554346	4.443e-11
rs5850691	3	85547496	1.00232e-06		rs56839353	8	57086745	6.73092e-06		rs17238431	8	62271894	4.03458e-05		rs2132875	4	54870464	3.35415e-05	3.35415e-05		rs370601870	14	66825635	1.40679e-05		rs9520342	13	107248429	2.88602e-05		rs10022901	4	176853911	6.25784e-05		rs1972994	3	85631142	3.86e-17		rs9834708	3	85669020	4.537e-11
rs1375544	3	85555008	1.00293e-06		rs1342087801	16	28571591	6.74358e-06		rs62163510	2	77907905	4.04117e-05		rs9863669	3	39166311	3.36258e-05	3.36258e-05		rs111805775	14	66886108	1.40776e-05		rs1220671457	5	117154137	2.89458e-05		rs13110007	4	176851974	6.25784e-05		rs2875907	3	85518580	3.885e-17		rs4306872	3	85667912	4.614e-11
rs9865745	3	85424782	1.0031e-06		rs143979584	16	28571591	6.74358e-06		rs4597559	2	190457071	4.0515e-05		rs45511399	18	13825586	3.37098e-05	3.37098e-05		rs77849460	14	66932274	1.40901e-05		rs6923804	6	142961588	2.90162e-05		rs13114035	4	176855470	6.25784e-05		rs12714629	3	85598424	3.914e-17		rs4788100	16	28853352	4.926e-11
rs17457426	3	85539812	1.00392e-06		rs1294520527	8	57087469	6.75382e-06		rs140165713	16	82687212	4.0604e-05		rs12968955	18	64711795	3.37678e-05	3.37678e-05		rs113344633	14	66986470	1.41129e-05		rs1158450218	15	96119366	2.91085e-05		rs77548450	2	237515553	6.28281e-05		rs9854869	3	85420724	3.971e-17		rs4788083	16	28534128	5.313e-11
rs58796643	3	85541103	1.00451e-06		rs61601085	8	57087469	6.75382e-06		rs6756354	2	190449172	4.06783e-05		rs77039439	7	127613844	3.37696e-05	3.37696e-05		rs75325156	14	66888073	1.41225e-05		rs4771568	13	107247093	2.91214e-05		rs13313750	2	3406847	6.29264e-05		rs2044725	3	85645873	4.252e-17		rs3859172	16	28554837	6.04e-11
rs7620313	3	85542831	1.00853e-06		rs56850474	3	97982714	6.76887e-06		rs1587495172	9	40840637	4.07292e-05		rs80190016	3	22031213	3.3778e-05	3.3778e-05		rs113450344	14	66894143	1.41316e-05		rs5818092	16	77840024	2.91277e-05		rs8014180	14	87886336	6.33746e-05		rs11716233	3	85481659	4.293e-17		rs9931989	16	28894763	6.343e-11
rs11127899	3	85545412	1.00886e-06		rs10880726	12	45005645	6.77457e-06		rs202181565	9	40840637	4.07292e-05		rs6825254	4	54855577	3.38968e-05	3.38968e-05		rs113565827	14	66994254	1.41322e-05		rs6695376	1	32541755	2.92599e-05		rs13375823	1	213887501	6.33751e-05		rs7652683	3	85603462	4.487e-17		rs9813436	3	85631566	7.46e-11
rs35438712	3	85539055	1.01082e-06		rs77416475	8	57088176	6.77891e-06		rs1007350	11	103532705	4.13363e-05		rs60182772	19	17223241	3.4077e-05	3.4077e-05		rs117259346	18	72248689	1.41377e-05		rs4771565	13	107246785	2.95776e-05		rs75786340	5	148075598	6.35358e-05		rs13099750	3	85410088	4.52e-17		rs9825885	3	85739415	8.42e-11
rs2029133	3	85553658	1.01274e-06		rs10880724	12	45002448	6.86792e-06		rs61639359	10	77236968	4.15902e-05		rs1207463855	18	71353276	3.41703e-05	3.41703e-05		rs112741055	14	66944154	1.41407e-05		rs7741476	6	22882098	2.95862e-05		rs75009929	1	213842404	6.35492e-05		rs1813696	3	85534767	4.559e-17		rs9926245	16	28544385	8.762e-11
rs62252519	3	85540096	1.01282e-06		rs78366649	3	144924445	6.90684e-06		rs1029287	16	13736593	4.1605e-05		rs11662599	18	64726164	3.42901e-05	3.42901e-05		rs1383788309	18	32055299	1.41415e-05		rs12663988	6	22883642	2.96733e-05		rs1036914	9	84823244	6.37074e-05		rs9828679	3	85497198	4.746e-17		rs4788101	16	28856483	8.796e-11
rs9821041	3	85445117	1.0132e-06		rs116549282	8	57084991	6.93459e-06		rs1042573140	1	223408783	4.18749e-05		rs1774181	10	42943641	3.44205e-05	3.44205e-05		rs111259577	14	66956329	1.41523e-05		rs1182680031	8	103177193	2.97346e-05		rs74518162	12	5593676	6.42855e-05		rs1375552	3	85618447	4.779e-17		rs9860769	3	85433137	9.436e-11
rs4600260	12	108494855	1.01622e-06		rs59034020	13	27419258	6.95965e-06		rs1669799618	1	223408783	4.18749e-05		rs4414591	18	64712039	3.44417e-05	3.44417e-05		rs113106725	14	66945606	1.41627e-05		rs1491084788	11	32133779	3.02666e-05		rs116020528	10	108332124	6.43611e-05		rs3887138	3	85648957	5.128e-17		rs9861451	3	85360203	9.548e-11
rs62252512	3	85535328	1.01698e-06		rs180775509	5	63278766	6.99325e-06		rs7976414	12	126630919	4.18855e-05		rs1157317411	18	64719504	3.44768e-05	3.44768e-05		rs112625484	14	66932810	1.41642e-05		rs1209216674	5	166190416	3.03568e-05		rs1242443850	5	118100596	6.44182e-05		rs6809805	3	85553096	5.245e-17		rs7205323	16	28854571	9.826e-11
rs73133800	3	85556033	1.0188e-06		rs17085580	13	27420860	6.99355e-06		rs113697557	5	178172458	4.19394e-05		rs182544291	7	64810020	3.4586e-05	3.4586e-05		rs76211461	14	66939010	1.41682e-05		rs7554913	1	176038976	3.05671e-05		rs868454	9	110521365	6.44937e-05		rs4637303	3	85552787	5.264e-17		rs12598357	16	28329624	1.018e-10
rs17457217	3	85537371	1.01918e-06		rs113113152	16	28504587	6.99588e-06		rs58085566	5	178172458	4.19394e-05		rs62098890	18	64720844	3.46249e-05	3.46249e-05		rs113483781	14	66877152	1.41751e-05		rs2995198	9	102022463	3.06974e-05		rs7668607	4	90083911	6.49059e-05		rs9820228	3	85493753	5.591e-17		rs12714636	3	85722097	1.02e-10
rs1463208	3	85547562	1.01934e-06		rs74761328	16	28504587	6.99588e-06		rs17659116	3	165892711	4.19926e-05		rs60207265	7	45212256	3.47332e-05	3.47332e-05		rs112722988	14	66980248	1.41756e-05		rs180696427	12	3054126	3.08119e-05		rs114875219	5	148080482	6.51084e-05		rs12629607	3	85583608	5.707e-17		rs13061681	3	85613408	1.141e-10
rs6779752	3	85614699	1.02115e-06		rs12579631	12	45004655	7.0047e-06		rs57878720	11	103532230	4.2066e-05		rs1161841031	5	135978807	3.4886e-05	3.4886e-05		rs112875187	14	66947731	1.41919e-05		rs139003925	22	34686659	3.08458e-05		rs1018715256	1	63009091	6.52017e-05		rs9849399	3	85537665	5.732e-17		rs9824178	3	85360163	1.153e-10
rs1449410	3	85554069	1.02185e-06		rs370543636	12	44949326	7.00478e-06		rs1282724732	15	80437922	4.21305e-05		rs9844576	3	39166893	3.49258e-05	3.49258e-05		rs112271307	14	66828396	1.41971e-05		rs2104456	10	26866998	3.09462e-05		rs61137892	6	166287287	6.53759e-05		rs12637791	3	85525323	6.122e-17		rs7188071	16	28906323	1.334e-10
rs2726036	16	28335819	1.02226e-06		rs58923721	12	44949326	7.00478e-06		rs1555455704	15	80437922	4.21305e-05		rs57918821	2	66182950	3.52012e-05	3.52012e-05		rs112224026	14	66886877	1.41994e-05		rs12068571	1	109775781	3.09618e-05		rs9366000	6	166289506	6.53759e-05		rs9851444	3	85576706	6.142e-17		rs56040780	16	28850560	1.486e-10
rs55897272	3	85489834	1.02302e-06		rs75651529	8	57087140	7.0071e-06		rs1896115913	15	80437922	4.21305e-05		rs5829761	2	20946172	3.52175e-05	3.52175e-05		rs876011	11	104317761	1.42024e-05		rs12078984	1	109775773	3.11038e-05		rs147769791	5	148070855	6.53854e-05		rs7628948	3	85594169	6.337e-17		rs9814516	3	85358830	1.717e-10
rs6777456	3	85543833	1.02324e-06		rs73681861	8	57088686	7.01898e-06		rs375328896	15	80437922	4.21305e-05		rs7257112	19	17222796	3.52181e-05	3.52181e-05		rs1011592057	14	66973205	1.42038e-05		rs1299257352	7	84427649	3.11039e-05		rs199756429	5	148087925	6.54737e-05		rs11127893	3	85524170	6.574e-17		rs13331170	16	28550661	1.854e-10
rs62253970	3	85551621	1.02375e-06		rs10068363	5	63275069	7.11911e-06		rs527869474	15	80437922	4.21305e-05		rs10254955	7	51659487	3.53912e-05	3.53912e-05		rs111611297	14	66873895	1.42038e-05		rs34724153	1	109775388	3.11104e-05		rs35121983	5	148089550	6.54737e-05		rs6791236	3	85462587	6.764e-17		rs71626890	3	85734934	1.872e-10
rs113351222	3	85532841	1.0241e-06		rs60311538	3	85421537	7.13399e-06		rs533416807	15	80437922	4.21305e-05		rs1167863411	15	66483748	3.55928e-05	3.55928e-05		rs112148786	14	66947591	1.42038e-05		rs16959979	16	83260524	3.11994e-05		rs79062863	5	148077029	6.54737e-05		rs9870448	3	85416384	6.958e-17		rs4788102	16	28862077	1.98e-10
rs4301022	3	85550241	1.0267e-06		rs12819320	12	45003979	7.14819e-06		rs58142108	15	80437922	4.21305e-05		rs11744219	5	168778512	3.56866e-05	3.56866e-05		rs112443999	14	66922557	1.42038e-05		rs10240557	7	132257016	3.12784e-05		rs1339219790	10	19368890	6.55019e-05		rs9866322	3	85650004	8.275e-17		rs7198606	16	28863801	2.083e-10
rs10511075	3	85534253	1.02888e-06		rs9511207	13	24359618	7.17474e-06		rs71682909	15	80437922	4.21305e-05		rs12100405	13	102248025	3.57239e-05	3.57239e-05		rs112691943	14	66971843	1.42038e-05		rs1169035778	11	79499195	3.13626e-05		rs76447021	1	213895513	6.56651e-05		rs9841829	3	85569361	8.298e-17		rs8055138	16	28880144	2.09e-10
rs1375549	3	85564228	1.03017e-06		rs117007353	8	57085152	7.19226e-06		rs142504019	12	76563961	4.21487e-05		rs75482840	18	13824216	3.57315e-05	3.57315e-05		rs112961123	14	66944985	1.42038e-05		rs1180696212	14	100043605	3.14758e-05		rs309577	5	83579123	6.59387e-05		rs1449401	3	85646850	9.283e-17		rs13087042	3	85705858	2.095e-10
rs4856585	3	85549094	1.0302e-06		rs115548975	8	57085502	7.20819e-06		rs1555246355	12	76563961	4.21487e-05		rs9303539	17	43738398	3.57389e-05	3.57389e-05		rs113171583	14	66873145	1.42038e-05		rs62011583	15	96119133	3.1518e-05		rs854610	21	19722258	6.59655e-05		rs12054328	3	85644911	9.84e-17		rs12444171	16	28833930	2.144e-10
rs1972994	3	85581992	1.03166e-06		rs386725746	8	57085502	7.20819e-06		rs1555246356	12	76563961	4.21487e-05		rs11743344	5	158161891	3.60457e-05	3.60457e-05		rs113530999	14	66918523	1.42038e-05		rs3012615	9	102028860	3.15197e-05		rs7543231	1	213887925	6.59727e-05		rs6782190	3	85639672	1.078e-16		rs55719896	16	28835545	2.146e-10
rs6792295	3	85549331	1.03451e-06		rs117946140	8	57083742	7.29664e-06		rs370584780	12	76563961	4.21487e-05		rs149762720	4	166701507	3.61521e-05	3.61521e-05		rs117647294	14	66902587	1.42038e-05		rs2048860	13	100759066	3.1585e-05		rs200033573	2	3403234	6.61155e-05		rs2044723	3	85646002	1.096e-16		rs6565229	16	28861277	2.154e-10
rs2337489	22	48682689	1.03701e-06		rs1765958291	5	112841059	7.30307e-06		rs79916336	22	50235809	4.21985e-05		rs1877632	17	43722222	3.61924e-05	3.61924e-05		rs74553755	14	66933118	1.42038e-05		rs1157675454	3	68819274	3.16641e-05		rs7571804	2	126818479	6.64003e-05		rs11127898	3	85587729	1.115e-16		rs13082188	3	85625508	2.185e-10
rs17518082	3	85550675	1.03754e-06		rs459552	5	112841059	7.30307e-06		rs28729578	8	138042398	4.22075e-05		rs4242298	6	155984878	3.62097e-05	3.62097e-05		rs76541242	14	66934458	1.42038e-05		rs10053596	5	119282235	3.17165e-05		rs1174460902	10	13764184	6.64012e-05		rs1449402	3	85646828	1.132e-16		rs62037371	16	28878810	2.19e-10
rs34467301	3	85538920	1.0396e-06		rs193122850	19	40813721	7.34845e-06		rs117535879	17	49986325	4.23701e-05		rs73388749	10	129640940	3.6225e-05	3.6225e-05		rs77502380	14	66944614	1.42038e-05		rs17353690	2	192097773	3.1747e-05		rs17012502	4	127539873	6.65225e-05		rs2326319	3	85597135	1.181e-16		rs11859512	16	28860532	2.222e-10
rs6777458	3	85543838	1.03985e-06		rs189278832	16	28528065	7.44115e-06		rs73282139	10	77232358	4.2464e-05		rs11151149	18	64711290	3.64594e-05	3.64594e-05		rs77902037	14	66946803	1.42038e-05		rs3012608	9	102025144	3.17836e-05		rs12474811	2	3415049	6.65584e-05		rs2077839	3	85536314	1.186e-16		rs12325278	16	28837497	2.236e-10
rs12639564	3	85570633	1.04135e-06		rs9293500	5	88469954	7.46308e-06		rs1258024295	4	136636778	4.25969e-05		rs13164315	5	93811715	3.64713e-05	3.64713e-05		rs79655158	14	66895245	1.42038e-05		rs72495410	22	22684908	3.1969e-05		rs62333979	4	127477661	6.69016e-05		rs62250537	3	85638325	1.237e-16		rs9972768	16	28850413	2.27e-10
rs1449405	3	85550927	1.04156e-06		rs9858622	3	195850759	7.50229e-06		rs79578484	4	136636778	4.25969e-05		rs1403362859	18	64628266	3.66283e-05	3.66283e-05		rs80298517	14	66918818	1.42038e-05		rs7703284	5	104446347	3.23212e-05		rs10980416	9	110505074	6.70668e-05		rs67416405	3	85539234	1.245e-16		rs56404918	16	28835519	2.298e-10
rs4856273	3	85549110	1.04509e-06		rs2037768391	14	104155490	7.5135e-06		rs386788857	16	10122077	4.27098e-05		rs57205460	3	12754128	3.66627e-05	3.66627e-05		rs78381956	14	66899433	1.42069e-05		rs7737185	5	104446262	3.23212e-05		rs12649987	4	90076204	6.72046e-05		rs7614552	3	85545179	1.261e-16		rs12325014	16	28848916	2.311e-10
rs2326318	3	85543399	1.04517e-06		rs35888632	14	104155490	7.5135e-06		rs386788858	16	10122077	4.27098e-05		rs11150483	16	73348251	3.66824e-05	3.66824e-05		rs112251454	14	66872617	1.42088e-05		rs993859	14	91682083	3.23229e-05		rs35594429	4	90082045	6.72046e-05		rs10433499	3	85546701	1.266e-16		rs7193733	16	28864161	2.335e-10
rs9813512	3	85439496	1.04601e-06		rs1218800	13	27404077	7.52841e-06		rs55905124	16	10122077	4.27098e-05		rs12029093	1	219058066	3.6801e-05	3.6801e-05		rs1120964	12	21186756	1.42147e-05		rs1156498392	18	67855559	3.26447e-05		rs10638999	7	133445617	6.72775e-05		rs6549030	3	85550080	1.277e-16		rs35626515	16	28638330	2.34e-10
rs57756567	3	85534777	1.0479e-06		rs1554477401	7	132610767	7.52881e-06		rs1332841730	9	64027567	4.27557e-05		rs2715609	3	133831094	3.68815e-05	3.68815e-05		rs77284113	14	66945105	1.42196e-05		rs78628120	8	5885960	3.29406e-05		rs9356033	6	162524037	6.73789e-05		rs2163971	3	85428726	1.302e-16		rs55830740	16	28835828	2.416e-10
rs17516504	3	85534795	1.04805e-06		rs377629956	7	132610767	7.52881e-06		rs71009131	6	93524506	4.2855e-05		rs12525363	6	36990957	3.69772e-05	3.69772e-05		rs111859621	14	66891512	1.42296e-05		rs3012610	9	102026621	3.30331e-05		rs1036915	9	84822934	6.74248e-05		rs10433525	3	85545866	1.304e-16		rs62037367	16	28863226	2.476e-10
rs1551047	3	85546707	1.04907e-06		rs200141208	8	112992186	7.53532e-06		rs956943077	6	93524506	4.2855e-05		rs689277	1	41984700	3.70914e-05	3.70914e-05		rs113623205	14	66810482	1.42321e-05		rs13063547	3	63069506	3.3173e-05		rs17615729	13	27911817	6.7652e-05		rs12638798	3	85551820	1.308e-16		rs113079736	16	28848862	2.478e-10
rs6783138	3	85550770	1.04915e-06		rs78521224	7	39432128	7.53897e-06		rs6742904	2	190449176	4.29015e-05		rs2135379	18	64708505	3.71124e-05	3.71124e-05		rs111303533	14	66917065	1.42328e-05		rs2665749	12	104538753	3.31973e-05		rs115217507	5	148078634	6.76823e-05		rs7647981	3	85539078	1.313e-16		rs8055982	16	28869881	2.53e-10
rs1043015024	3	85393097	1.05047e-06		rs11994706	8	57082528	7.55371e-06		rs74515891	22	50239050	4.29161e-05		rs1874646	4	54855381	3.71244e-05	3.71244e-05		rs111948972	14	66943878	1.4235e-05		rs16959945	16	83259010	3.32944e-05		rs1160304481	14	78969814	6.77171e-05		rs4856274	3	85606462	1.363e-16		rs9972693	16	28848481	2.562e-10
rs13081230	3	85426944	1.0523e-06		rs7448716	5	88456878	7.58021e-06		rs1712462757	3	165889191	4.29545e-05		rs12671701	7	144459893	3.71829e-05	3.71829e-05		rs79472127	14	66986906	1.42389e-05		rs2102339	10	69255633	3.33954e-05		rs7309090	12	62948701	6.82829e-05		rs1551044	3	85544283	1.385e-16		rs4788099	16	28844406	2.604e-10
rs139750202	3	85538912	1.05489e-06		rs4571506	5	88461101	7.58976e-06		rs73167024	3	165889191	4.29545e-05		rs1020400527	1	60647164	3.73507e-05	3.73507e-05		rs113972990	14	66874643	1.42393e-05		rs74228417	1	18957948	3.38354e-05		rs62120511	2	3442326	6.87043e-05		rs7618124	3	85548686	1.413e-16		rs11861174	16	28860668	2.682e-10
rs17516470	3	85534732	1.05518e-06		rs140473396	10	103036128	7.63564e-06		rs17248343	22	50242581	4.29813e-05		rs639559	1	41959825	3.73537e-05	3.73537e-05		rs115500605	14	66982719	1.42405e-05		rs74612337	1	18957937	3.38354e-05		rs13156333	5	7110074	6.90696e-05		rs57755423	3	85540764	1.417e-16		rs62036657	16	28833044	2.708e-10
rs60597959	3	85541116	1.05538e-06		rs2064933429	10	103036128	7.63564e-06		rs61994750	15	24369479	4.30516e-05		rs12962990	18	64710205	3.74158e-05	3.74158e-05		rs2604950	16	84642616	1.42505e-05		rs11776358	8	5884184	3.39659e-05		rs11269742	4	176836881	6.92234e-05		rs6776114	3	85426840	1.51e-16		rs61737565	16	28844201	2.751e-10
rs1449408	3	85551790	1.05588e-06		rs10060720	5	88467651	7.65658e-06		rs760253867	15	24369479	4.30516e-05		rs58343140	18	13816478	3.74212e-05	3.74212e-05		rs111592793	14	66958261	1.42515e-05		rs6933661	6	142942152	3.40378e-05		rs17146224	7	123681112	6.95581e-05		rs12492753	3	85601440	1.539e-16		rs3888190	16	28878165	2.806e-10
rs62253965	3	85547864	1.05823e-06		rs1385855725	3	85408090	7.65868e-06		rs1040111456	6	80008929	4.30576e-05		rs59274950	9	26929387	3.75275e-05	3.75275e-05		rs74743293	14	66988488	1.42516e-05		rs58550852	11	47538659	3.40667e-05		rs13148473	4	176835484	6.97374e-05		rs7618494	3	85603309	1.582e-16		rs55991577	16	28831704	2.815e-10
rs62253969	3	85550642	1.06036e-06		rs62250685	3	85408090	7.65868e-06		rs1343591984	6	80008929	4.30576e-05		rs2236699	18	13826008	3.7535e-05	3.7535e-05		rs112602556	14	66884344	1.42529e-05		rs2995197	9	102022147	3.42767e-05		rs534388673	4	176836899	6.97374e-05		rs11127897	3	85561808	1.73e-16		rs62036626	16	28832963	2.827e-10
rs6549046	3	85620629	1.06105e-06		rs138843693	4	37893724	7.67213e-06		rs1554167588	6	80008929	4.30576e-05		rs1405957	2	49457233	3.75924e-05	3.75924e-05		rs113582659	14	66957763	1.42577e-05		rs2995199	9	102023164	3.44882e-05		rs73129646	12	61891910	6.97776e-05		rs60541362	3	85610855	1.806e-16		rs3088215	16	28842675	2.85e-10
rs17457642	3	85542213	1.06233e-06		rs11182783	12	44998814	7.6977e-06		rs1767068636	6	80008929	4.30576e-05		rs111667919	1	193885139	3.76569e-05	3.76569e-05		rs111300746	14	66939604	1.42583e-05		rs2995200	9	102023330	3.44882e-05		rs1428069	7	112139204	7.00099e-05		rs10865611	3	85644366	1.896e-16		rs56358680	16	28831797	2.913e-10
rs76034006	3	85535084	1.06235e-06		rs1368742	3	85393058	7.72458e-06		rs1767068719	6	80008929	4.30576e-05		rs9544034	13	75719628	3.77601e-05	3.77601e-05		rs113056787	14	66994435	1.42604e-05		rs2995201	9	102023646	3.44882e-05		rs2992024	13	22432657	7.03311e-05		rs17455991	3	85565494	2.03e-16		rs28403629	16	28843448	2.992e-10
rs17458504	3	85550561	1.06426e-06		rs6874021	5	88477912	7.77426e-06		rs3049166	6	80008929	4.30576e-05		rs67722529	18	64709444	3.77706e-05	3.77706e-05		rs112693139	14	66874923	1.42615e-05		rs1951403	14	85404493	3.45745e-05		rs41361245	13	97716770	7.0498e-05		rs7627971	3	85414291	2.043e-16		rs11926524	3	85810925	3.033e-10
rs1375564	3	85607161	1.06626e-06		rs6866315	5	88458988	7.78371e-06		rs55950391	3	165873299	4.31086e-05		rs10180633	2	20945069	3.78117e-05	3.78117e-05		rs4772913	13	107711375	1.42622e-05		rs9514638	13	107249968	3.49064e-05		rs1811940	6	37528209	7.07883e-05		rs7640828	3	85603371	2.138e-16		rs1987471	16	28814545	3.214e-10
rs4421794	12	108494880	1.06878e-06		rs4075673	2	20951027	7.82724e-06		rs35087875	15	24331002	4.32474e-05		rs12955865	18	64726354	3.78792e-05	3.78792e-05		rs112173891	14	66893864	1.42702e-05		rs3012602	9	102020784	3.49671e-05		rs2153945	6	37528515	7.07883e-05		rs4856584	3	85580328	2.164e-16		rs28732378	3	85354742	3.272e-10
rs1391454878	3	85400627	1.0703e-06		rs4352629	5	88461004	7.86703e-06		rs62294365	3	165890824	4.32699e-05		rs4744185	9	93170046	3.79084e-05	3.79084e-05		rs147454066	14	66972358	1.42832e-05		rs35900979	8	5884036	3.49808e-05		rs1192907026	21	23769266	7.09459e-05		rs10511078	3	85578035	2.261e-16		rs78613234	16	28828104	3.276e-10
rs143367643	11	27105673	1.07109e-06		rs7067833	10	131317650	7.87353e-06		rs1553519060	2	190447098	4.33117e-05		rs34727827	11	70734819	3.79333e-05	3.79333e-05		rs117085813	14	66949621	1.42877e-05		rs1015623443	7	146155685	3.50745e-05		rs6836607	4	127499115	7.14534e-05		rs12633657	3	85578841	2.363e-16		rs9852127	3	85777586	3.288e-10
rs6804626	3	85544523	1.07514e-06		rs75646699	13	27418790	7.91392e-06		rs34653659	2	190447098	4.33117e-05		rs73388733	10	129632075	3.7995e-05	3.7995e-05		rs1304213025	1	17495292	1.42983e-05		rs9514640	13	107250974	3.52436e-05		rs7662273	4	176845915	7.1743e-05		rs9861451	3	85409353	2.369e-16		rs9813495	3	85777231	3.362e-10
rs112438529	3	85554875	1.07613e-06		rs1437770900	5	112700937	7.91747e-06		rs74900780	2	190447098	4.33117e-05		rs55976173	8	128059469	3.80255e-05	3.80255e-05		rs150994343	14	66229554	1.43259e-05		rs11777158	8	5884330	3.55871e-05		rs72941475	1	69789538	7.18035e-05		rs1992967	3	85569068	2.4e-16		rs62034322	16	28524513	3.51e-10
rs1449400	3	85610229	1.07647e-06		rs56335290	5	112700937	7.91747e-06		rs1463336804	6	31392013	4.33265e-05		rs1298567783	3	55365769	3.80496e-05	3.80496e-05		rs112993482	14	66910488	1.43279e-05		rs7918600	10	26867454	3.60669e-05		rs4909085	7	158423915	7.21176e-05		rs1551042	3	85630551	2.451e-16		rs113029997	16	28813779	3.598e-10
rs62253964	3	85547859	1.07664e-06		rs6452791	5	88475276	7.96375e-06		rs9281419	6	31392013	4.33265e-05		rs1014283	7	87447271	3.83003e-05	3.83003e-05		rs77401952	14	66974169	1.43492e-05		rs10998675	10	69256536	3.62856e-05		rs76026612	13	88580331	7.22893e-05		rs17023019	3	85614272	2.515e-16		rs4444725	3	85808318	3.682e-10
rs4639979	12	108494520	1.07917e-06		rs28410083	16	28620039	7.98666e-06		rs1043327252	2	190458603	4.34577e-05		rs200606088	7	51674659	3.84658e-05	3.84658e-05		rs111766463	14	66874839	1.43656e-05		rs4338012	7	142107652	3.6347e-05		rs1413274	13	88064651	7.26076e-05		rs2029134	3	85603262	2.531e-16		rs1597213	3	85800111	3.775e-10
rs17458574	3	85550718	1.08033e-06		rs7722095	5	88445076	8.01078e-06		rs72905290	2	190458603	4.34577e-05		rs35899672	7	45212322	3.84977e-05	3.84977e-05		rs112947956	10	113107668	1.4387e-05		rs320265	9	102096958	3.63812e-05		rs6491834	13	88056723	7.26076e-05		rs12491722	3	85575797	2.554e-16		rs8061590	16	28883809	4.057e-10
rs58919842	3	85534321	1.08117e-06		rs148114931	16	28496076	8.03128e-06		rs35611150	8	139906822	4.34946e-05		rs191477913	6	50236299	3.8514e-05	3.8514e-05		rs111674866	14	66966584	1.43872e-05		rs6966281	7	132254994	3.64702e-05		rs7323540	13	88063213	7.26076e-05		rs1900916	3	85646426	2.557e-16		rs72793809	16	28821061	4.085e-10
rs59770976	3	85534392	1.0885e-06		rs62034313	16	28496076	8.03128e-06		rs6991630	8	138050020	4.36285e-05		rs11660764	18	75809422	3.85246e-05	3.85246e-05		rs113756771	14	66817530	1.4441e-05		rs11393241	6	45070739	3.65858e-05		rs7323553	13	88063034	7.26076e-05		rs62253967	3	85599588	2.845e-16		rs1987472	16	28814456	4.104e-10
rs13085170	3	85380022	1.09009e-06		rs759623424	16	28496076	8.03128e-06		rs62181002	2	190445704	4.3632e-05		rs370327393	5	91994851	3.85266e-05	3.85266e-05		rs141230586	14	66245522	1.44688e-05		rs34280066	7	146117539	3.65925e-05		rs9519264	13	88058050	7.26076e-05		rs62253968	3	85599601	2.934e-16		rs9816144	3	85802986	4.129e-10
rs2875908	3	85548543	1.09176e-06		rs11182784	12	44999165	8.06992e-06		rs62292659	3	165880961	4.37421e-05		rs7579511	2	152536501	3.86047e-05	3.86047e-05		rs75546911	14	66242006	1.44823e-05		rs11276563	3	3762780	3.66378e-05		rs182555	5	83583260	7.28039e-05		rs62252508	3	85582231	3.178e-16		rs11864107	16	28874610	4.155e-10
rs6549034	3	85549916	1.09554e-06		rs344782	19	43668738	8.13716e-06		rs11673921	2	190450519	4.38003e-05		rs66983391	2	36200006	3.86889e-05	3.86889e-05		rs116557603	22	22762019	1.4488e-05		rs6906249	6	142958777	3.6767e-05		rs66701160	15	77723065	7.31116e-05		rs56031423	3	85614034	3.39e-16		rs62037365	16	28857641	4.161e-10
rs17517080	3	85541551	1.09635e-06		rs75702101	3	175963970	8.14057e-06		rs1425473379	2	190450519	4.38003e-05		rs72943036	18	63178543	3.87492e-05	3.87492e-05		rs61090354	8	133838742	1.44931e-05		rs68099112	7	146205313	3.70306e-05		rs1166353618	16	13865776	7.32334e-05		rs6549035	3	85599067	3.399e-16		rs11863370	16	28868163	4.174e-10
rs71616889	3	85440756	1.09724e-06		rs4768077	12	44995237	8.16865e-06		rs3002251	13	25045683	4.38395e-05		rs76672893	22	44804591	3.87977e-05	3.87977e-05		rs4553980	3	75955275	1.44936e-05		rs320289	9	102075569	3.71584e-05		rs143832778	1	213889361	7.40046e-05		rs67584463	3	85604963	3.452e-16		rs62036618	16	28817513	4.301e-10
rs12637027	3	85609451	1.09893e-06		rs61504980	13	24515768	8.20156e-06		rs11645452	16	13744912	4.39222e-05		rs1228727738	1	62733488	3.90185e-05	3.90185e-05		rs148029013	21	23689017	1.45031e-05		rs10500163	7	146127108	3.72322e-05		rs10759437	9	110521990	7.41673e-05		rs9824178	3	85409313	3.514e-16		rs62036621	16	28821978	4.393e-10
rs10511076	3	85534043	1.10359e-06		rs1549979	3	85410981	8.22264e-06		rs2054386976	16	13744912	4.39222e-05		rs56095026	4	54858351	3.90748e-05	3.90748e-05		rs11300748	18	1566246	1.45067e-05		rs7136	13	41458436	3.73429e-05		rs12913905	15	77727890	7.43147e-05		rs9814516	3	85407980	3.631e-16		rs62036624	16	28828609	4.42e-10
rs1449406	3	85551062	1.11177e-06		rs10880723	12	44996917	8.26782e-06		rs56412748	3	165888871	4.39311e-05		rs4744206	9	93264345	3.91376e-05	3.91376e-05		rs201733531	14	66239318	1.45165e-05		rs79858067	3	103309615	3.74597e-05		rs1229774909	13	61839404	7.43324e-05		rs13070166	3	85517507	5.996e-16		rs4788095	16	28820038	4.5e-10
rs9879025	3	85386975	1.11291e-06		rs2137010714	12	45003200	8.27292e-06		rs1283066613	17	21839765	4.39903e-05		rs10183548	2	20945739	3.92637e-05	3.92637e-05		rs1401365741	17	39970658	1.45269e-05		rs34862502	7	11240242	3.77987e-05		rs1454332390	11	126457370	7.45952e-05		rs28732378	3	85403892	1.313e-15		rs62034325	16	28527319	4.676e-10
rs62263918	3	85618788	1.11793e-06		rs34398051	12	45003200	8.27292e-06		rs62181001	2	190445392	4.40453e-05		rs3006265	10	25870810	3.94419e-05	3.94419e-05		rs60931466	6	148172780	1.45281e-05		rs11588497	1	32564860	3.783e-05		rs7171787	15	22950492	7.4597e-05		rs1375547	3	85608137	1.788e-15		rs56186137	16	28814632	4.678e-10
rs1900915	3	85564272	1.11826e-06		rs145101161	12	44998187	8.27695e-06		rs2994830	13	25040175	4.41044e-05		rs7688145	4	160905833	3.94551e-05	3.94551e-05		rs117229793	14	49691471	1.45367e-05		rs10934643	3	123298186	3.79027e-05		rs1462407014	19	44521104	7.48799e-05		rs11917490	3	85409470	2.369e-15		rs62036620	16	28821776	4.815e-10
rs17516346	3	85533530	1.11853e-06		rs1946235143	12	44998187	8.27695e-06		rs10784773	12	69251455	4.42534e-05		rs62575176	9	103551517	3.97786e-05	3.97786e-05		rs1583422	14	66241557	1.45587e-05		rs1435126774	7	142456291	3.80615e-05		rs75280687	1	213899195	7.50264e-05		rs62253107	3	85404030	3.356e-15		rs62034318	16	28515900	4.927e-10
rs4603966	3	85547705	1.12017e-06		rs2137008930	12	44998187	8.27695e-06		rs17659206	3	165895774	4.43512e-05		rs75400752	9	20661221	3.97924e-05	3.97924e-05		rs35546373	14	66245486	1.45803e-05		rs35889461	7	142456287	3.80615e-05		rs77092648	1	213900069	7.50264e-05		rs9880272	3	85687785	4.419e-14		rs79046494	16	28516005	4.929e-10
rs1025533	3	85431034	1.12071e-06		rs13328953	12	45000586	8.27839e-06		rs28767242	8	138043793	4.45094e-05		rs604145	1	41979442	3.9809e-05	3.9809e-05		rs80049894	4	115109046	1.4601e-05		rs1177132855	7	142456448	3.81617e-05		rs77881290	1	213900169	7.50264e-05		rs6779752	3	85663849	6.289e-14		rs62037364	16	28857374	5.256e-10
rs17517121	3	85541958	1.12099e-06		rs17095325	12	45000463	8.28419e-06		rs28564144	8	138050324	4.45459e-05		rs12969320	18	64712987	3.98611e-05	3.98611e-05		rs77044010	14	66236167	1.46292e-05		rs11087739	20	6672177	3.82281e-05		rs28776559	2	3017988	7.51301e-05		rs1449400	3	85659379	7.693e-14		rs2122042	3	85817185	5.591e-10
rs17521052	3	85619089	1.12138e-06		rs4768583	12	44995211	8.28831e-06		rs2903413	15	80772005	4.46977e-05		rs55694446	8	25942430	3.99088e-05	3.99088e-05		rs9300899	13	104168904	1.46696e-05		rs2995202	9	102023664	3.84756e-05		rs1226621870	2	3020880	7.56378e-05		rs6549046	3	85669779	7.998e-14		rs9818122	3	85811914	5.731e-10
rs62250463	3	85554722	1.12423e-06		rs7972347	12	44999825	8.32555e-06		rs906437	15	80772558	4.47694e-05		rs17259107	8	106671369	3.99931e-05	3.99931e-05		rs111721013	14	66866316	1.46951e-05		rs1159875868	18	73257481	3.86425e-05		rs1199066584	14	25479623	7.57272e-05		rs7632056	3	85659025	8.241e-14		rs62036617	16	28816177	6.088e-10
rs6765881	3	85547069	1.1251e-06		rs8049739	16	28620967	8.33235e-06		rs113213010	8	66442525	4.49802e-05		rs11635827	15	23769889	3.99939e-05	3.99939e-05		rs73166927	7	138712922	1.47836e-05		rs6484548	11	32133038	3.87543e-05		rs6025754	20	57737440	7.58063e-05		rs17521052	3	85668239	8.307e-14		rs2509377	11	113055537	6.261e-10
rs62252501	3	85530488	1.12542e-06		rs186560728	2	193895771	8.3376e-06		rs10074810	5	178177678	4.49901e-05		rs1874652	4	54850491	4.0047e-05	4.0047e-05		rs79468688	14	66228715	1.47879e-05		rs17099463	14	32704388	3.92135e-05		rs1217852084	15	100526478	7.62251e-05		rs6549045	3	85663539	8.512e-14		rs4451951	16	28824884	6.301e-10
rs9868427	3	85439312	1.12808e-06		rs4768584	12	44995518	8.38715e-06		rs4343493	2	190457546	4.52488e-05		rs72682855	8	106681309	4.00663e-05	4.00663e-05		rs75603994	14	66226509	1.48146e-05		rs12063647	1	109775599	3.93957e-05		rs28758671	1	235001725	7.62849e-05		rs62263918	3	85667938	8.707e-14		rs10883796	10	102895558	6.32e-10
rs1383285867	3	85548549	1.13663e-06		rs6873449	5	88477838	8.39896e-06		rs2032567409	3	33225356	4.52601e-05		rs202005669	12	8455886	4.01634e-05	4.01634e-05		rs79735280	14	66228574	1.49047e-05		rs73312277	14	85405064	3.95472e-05		rs148314357	17	12436849	7.6383e-05		rs1375564	3	85656311	8.765e-14		rs56209193	16	28574315	6.672e-10
rs397876568	3	85552010	1.13829e-06		rs2760902	13	27404505	8.41292e-06		rs2032567431	3	33225356	4.52601e-05		rs10224944	7	156030124	4.01705e-05	4.01705e-05		rs117792878	14	66231285	1.49179e-05		rs73160671	7	146125288	3.95603e-05		rs991648	21	19719489	7.63903e-05		rs13097865	3	85691434	9.642e-14		rs28449958	16	28517460	6.815e-10
rs11127890	3	85447481	1.14295e-06		rs11324439	12	45001202	8.47024e-06		rs2032567445	3	33225356	4.52601e-05		rs2692667	3	133832612	4.02245e-05	4.02245e-05		rs117711301	14	66229049	1.49333e-05		rs320190	9	102170247	3.97076e-05		rs309597	5	83587117	7.66971e-05		rs62263916	3	85667846	1.072e-13		rs2437694	11	113055590	6.902e-10
rs6772991	3	85424167	1.14822e-06		rs4768582	12	44995034	8.5158e-06		rs57780926	3	33225356	4.52601e-05		rs2857965	4	3733733	4.02716e-05	4.02716e-05		rs117587390	14	66232227	1.49379e-05		rs67518892	7	146136829	3.97296e-05		rs6703295	1	213895656	7.73284e-05		rs13101056	3	85707484	1.092e-13		rs3016630	11	113056191	7.677e-10
rs11293900	3	85440728	1.14946e-06		rs4244212	5	88468801	8.53944e-06		rs1478972077	13	95621665	4.52636e-05		rs75773564	7	16334897	4.04371e-05	4.04371e-05		rs201163126	14	67083237	1.49461e-05		rs58158317	20	20838550	3.97669e-05		rs12914069	15	77728069	7.73397e-05		rs9840636	3	85706554	1.111e-13		rs10786722	10	102900311	8.014e-10
rs1248191963	3	85611708	1.15662e-06		rs1807609880	8	57082461	8.57199e-06		rs1875866782	13	95621665	4.52636e-05		rs7071821	10	110194610	4.05296e-05	4.05296e-05		rs148393988	12	21211149	1.49477e-05		rs2795384	9	102035681	3.98156e-05		rs28470773	15	77726031	7.73397e-05		rs13083873	3	85701442	1.114e-13		rs10883799	10	102903553	8.746e-10
rs62263915	3	85613947	1.15787e-06		rs199933633	8	57082461	8.57199e-06		rs3051402	13	95621665	4.52636e-05		rs73102749	20	17899956	4.05366e-05	4.05366e-05		rs146904593	14	66226189	1.49502e-05		rs11606918	11	92374326	3.98817e-05		rs28482107	15	77731757	7.73397e-05		rs9309986	3	85702336	1.152e-13		rs10883797	10	102899925	8.956e-10
rs1025531	3	85437781	1.16404e-06		rs10880722	12	44996849	8.6248e-06		rs931369360	13	95621665	4.52636e-05		rs9912236	17	79921512	4.05868e-05	4.05868e-05		rs112878965	14	66964599	1.49732e-05		rs12406920	1	32551155	4.01062e-05		rs28502093	15	77732302	7.73397e-05		rs11923343	3	85668570	1.17e-13		rs4473564	3	85843898	9.161e-10
rs6808159	3	85427748	1.17307e-06		rs12830232	12	45003424	8.63586e-06		rs2497615	13	25046332	4.54568e-05		rs7774614	6	50292595	4.07265e-05	4.07265e-05		rs74334328	4	115110255	1.49738e-05		rs111706050	11	92380072	4.03295e-05		rs28544452	15	77726014	7.73397e-05		rs62263915	3	85663097	1.239e-13		rs4363528	10	102895758	9.251e-10
					rs7315173	12	45001080	8.63957e-06		rs140106483	12	126627801	4.56519e-05
					rs7298963	12	45001438	8.68876e-06		rs2994846	13	25045961	4.57731e-05

## Sheet: S3
Table S3: MAGMA gene-based analysis in EUR population
Gene	Chr	Start (hg37)	Stop (hg37)	Nsnps	Nparam	N	Z score	P	Symbol
ENSG00000175161	3	85008132	86123579	4568	79	204541	8.1528	1.7784e-16	CADM2
ENSG00000184730	16	28505970	28510291	16	6	197205	6.1001	5.3003e-10	APOBR
ENSG00000149294	11	112831997	113149158	1268	68	211063	6.0131	9.0991e-10	NCAM1
ENSG00000141452	18	21083473	21111746	67	12	206721	5.7148	5.4908e-09	C18orf8
ENSG00000214435	10	104629273	104661656	136	16	225935	5.7142	5.5098e-09	AS3MT
ENSG00000178952	16	28853732	28857729	7	2	263268	5.6904	6.337e-09	TUFM
ENSG00000188603	16	28477983	28506896	45	11	193569	5.6855	6.5207e-09	CLN3
ENSG00000141458	18	21086148	21166862	191	22	210332	5.6768	6.8633e-09	NPC1
ENSG00000197272	16	28510683	28523372	32	7	200440	5.5623	1.3308e-08	IL27
ENSG00000270316	10	104614029	104661656	179	20	226249	5.5175	1.7188e-08	C10orf32-ASMT
ENSG00000168488	16	28834356	28848558	45	7	205822	5.4946	1.9582e-08	ATXN2L
ENSG00000176476	16	28565236	28603111	126	18	214864	5.311	5.451e-08	CCDC101
ENSG00000197165	16	28603264	28608430	30	7	217709	5.311	5.4512e-08	SULT1A2
ENSG00000166166	14	103995521	104003410	23	5	248971	5.2876	6.1967e-08	TRMT61A
ENSG00000178188	16	28857921	28885526	75	8	190597	5.1955	1.021e-07	SH2B1
ENSG00000176204	2	76974845	77820445	4356	134	202754	5.0853	1.8351e-07	LRRTM4
ENSG00000196296	16	28889726	28915830	59	13	175974	5.0652	2.0397e-07	ATP2A1
ENSG00000148842	10	104678050	104849978	569	30	220666	4.6878	1.3811e-06	CNNM2
ENSG00000177548	16	28915742	28947847	65	17	175298	4.6604	1.5779e-06	RABEP2
ENSG00000255524	16	28648975	28670003	23	9	128084	4.6522	1.6424e-06	NPIPB8
ENSG00000128487	17	19912657	20222339	1034	29	208712	4.6406	1.7367e-06	SPECC1
ENSG00000126351	17	38214543	38250120	92	23	189991	4.5926	2.1883e-06	THRA
ENSG00000162413	1	6650784	6674667	78	23	201501	4.5836	2.2856e-06	KLHL21
ENSG00000117020	1	243651535	244014381	777	33	202727	4.5454	2.7421e-06	AKT3
ENSG00000076685	10	104845940	104953056	347	25	212312	4.5178	3.1236e-06	NT5C2
ENSG00000108599	17	19807615	19881656	167	19	198727	4.4506	4.2807e-06	AKAP10
ENSG00000111275	12	112204691	112247782	64	13	202350	4.434	4.6241e-06	ALDH2
ENSG00000116273	1	6673745	6684093	30	8	203750	4.4273	4.7705e-06	PHF13
ENSG00000089022	12	112279782	112334343	158	11	210151	4.3941	5.5622e-06	MAPKAPK5
ENSG00000257767	12	112191694	112229222	52	13	193363	4.385	5.7997e-06	RP11-162P23.2
ENSG00000127585	16	742500	755829	46	10	193786	4.3552	6.6478e-06	FBXL16
ENSG00000188981	4	3246096	3273465	160	22	201902	4.3539	6.6875e-06	MSANTD1
ENSG00000182667	11	131240373	132206716	3970	286	220237	4.351	6.7747e-06	NTM
ENSG00000197157	7	127292234	127732661	1128	52	203101	4.305	8.3476e-06	SND1
ENSG00000079102	8	92967203	93115514	221	12	213738	4.2708	9.7376e-06	RUNX1T1
ENSG00000198270	12	112369086	112450970	189	13	215620	4.2531	1.0541e-05	TMEM116
ENSG00000126214	14	104028233	104167888	488	36	210709	4.226	1.1893e-05	KLC1
ENSG00000111249	12	111471828	111788358	740	61	196039	4.2054	1.3031e-05	CUX2
ENSG00000111271	12	112123857	112194903	120	19	188073	4.1947	1.3663e-05	ACAD10
ENSG00000089234	12	112079950	112123790	71	21	196271	4.162	1.5774e-05	BRAP
ENSG00000100711	14	104182067	104200005	64	18	207469	4.1426	1.7171e-05	ZFYVE21
ENSG00000128594	7	127667124	127672160	13	7	206392	4.1338	1.7841e-05	LRRC4
ENSG00000127663	19	4969125	5153606	806	51	212193	4.0948	2.1123e-05	KDM4B
ENSG00000256053	14	104029299	104073860	148	19	212179	4.0943	2.1174e-05	APOPT1
ENSG00000256500	14	104029299	104152261	416	31	213331	4.0763	2.2875e-05	RP11-73M18.2
ENSG00000177455	16	28943260	28950667	12	7	197091	4.0313	2.7738e-05	CD19
ENSG00000168769	4	106067032	106200973	502	53	193632	4.0237	2.8646e-05	TET2
ENSG00000168143	6	54711569	54806820	494	41	208739	4.0141	2.9834e-05	FAM83B
ENSG00000169398	8	141667999	142012315	847	29	195273	4.0017	3.1441e-05	PTK2
ENSG00000198685	3	128290843	128294929	30	12	200701	4.0016	3.1455e-05	C3orf27
ENSG00000151917	6	56819773	56892140	218	20	211058	3.9874	3.3404e-05	BEND6
ENSG00000185565	3	115521235	117716095	8776	362	217353	3.9862	3.3568e-05	LSAMP
ENSG00000127580	16	734622	740444	15	5	226846	3.9518	3.8789e-05	WDR24
ENSG00000066032	2	79412357	80875905	6317	326	213104	3.9022	4.7655e-05	CTNNA2
ENSG00000166275	10	104613980	104624718	29	8	223278	3.9014	4.7827e-05	C10orf32
ENSG00000070366	17	1963133	2207065	887	34	212888	3.8883	5.0474e-05	SMG6
ENSG00000126860	17	29644578	29648902	15	4	212705	3.8859	5.0976e-05	EVI2A
ENSG00000168131	6	27878963	27880174	5	3	232946	3.8772	5.284e-05	OR2B2
ENSG00000135097	12	120779133	120806983	88	14	217625	3.7528	8.7422e-05	MSI1
ENSG00000148843	10	105156405	105206049	122	29	196233	3.7496	8.8567e-05	PDCD11
ENSG00000265118	17	29632231	29645849	29	6	211485	3.7397	9.2105e-05	CTD-2370N5.3
ENSG00000007923	1	6694228	6761984	209	30	210780	3.7268	9.6969e-05	DNAJC11
ENSG00000088808	14	104200089	104313927	374	19	207390	3.7098	0.0001037	PPP1R13B
ENSG00000204310	6	32135989	32145873	30	14	199078	3.7093	0.00010392	AGPAT1
ENSG00000161996	16	699311	717833	95	9	224340	3.7072	0.00010477	WDR90
ENSG00000118473	1	66999066	67213982	909	31	233801	3.6881	0.00011296	SGIP1
ENSG00000168477	6	32008931	32083111	292	52	200815	3.6715	0.00012057	TNXB
ENSG00000047315	4	57843888	57897334	227	30	218185	3.6714	0.00012061	POLR2B
ENSG00000086189	5	61683081	61699766	52	9	223749	3.6507	0.00013076	DIMT1
ENSG00000167720	17	2206677	2228554	54	16	199851	3.6422	0.00013514	SRR
ENSG00000166170	14	104022881	104029168	13	3	221601	3.6202	0.00014717	BAG5
ENSG00000185862	17	29630784	29641130	21	4	216794	3.6147	0.00015035	EVI2B
ENSG00000173214	6	111580551	111592370	42	13	208954	3.6073	0.00015469	KIAA1919
ENSG00000181751	5	102594403	102614361	62	7	220015	3.6042	0.00015656	C5orf30
ENSG00000172260	1	71861623	72748417	2511	117	215270	3.5913	0.00016449	NEGR1
ENSG00000153266	3	62355356	62359999	3	2	244779	3.5872	0.00016711	FEZF2
ENSG00000240694	8	26362202	26371608	26	10	214233	3.5839	0.00016923	PNMA2
ENSG00000145626	5	35951112	36001130	162	25	222273	3.5835	0.00016952	UGT3A1
ENSG00000112210	6	57053607	57087078	49	13	192929	3.5592	0.00018598	RAB23
ENSG00000135148	12	112563305	112591407	45	13	194741	3.5488	0.00019347	TRAFD1
ENSG00000009413	6	111620234	111804918	527	29	220474	3.5315	0.00020662	REV3L
ENSG00000258388	6	32121622	32139755	74	27	195727	3.5118	0.00022257	PPT2-EGFL8
ENSG00000091536	17	18012020	18083116	221	39	205988	3.5013	0.00023149	MYO15A
ENSG00000197386	4	3076408	3245676	739	38	184871	3.5005	0.00023217	HTT
ENSG00000116786	1	16010827	16061264	191	19	219975	3.4991	0.00023343	PLEKHM2
ENSG00000256762	17	44076616	44077060	1	1	233013	3.4778	0.0002528	STH
ENSG00000089248	12	112451120	112461255	19	8	212454	3.4767	0.00025384	ERP29
ENSG00000148795	10	104590288	104597290	22	5	245802	3.4753	0.00025511	CYP17A1
ENSG00000068796	5	61601989	61833076	668	31	214596	3.4693	0.00026094	KIF2A
ENSG00000073969	17	44668035	44834830	89	11	216913	3.4657	0.00026444	NSF
ENSG00000089009	12	112842994	112856642	18	8	214129	3.456	0.00027408	RPL6
ENSG00000100207	22	42556019	42739622	593	49	209049	3.4431	0.00028753	TCF20
ENSG00000167522	16	89334038	89556969	716	51	199097	3.4325	0.00029907	ANKRD11
ENSG00000179097	3	88039846	88042919	9	6	205447	3.4259	0.00030633	HTR1F
ENSG00000188011	2	242811752	242815975	34	8	203635	3.4234	0.00030917	CXXC11
ENSG00000186868	17	43971748	44105700	861	8	202444	3.4096	0.00032528	MAPT
ENSG00000108671	17	30771279	30810336	75	22	187937	3.4084	0.00032678	PSMD11
ENSG00000111300	12	112464500	112546826	161	26	191191	3.4063	0.00032931	NAA25
ENSG00000169851	4	30722037	31148422	1674	82	217634	3.4052	0.00033056	PCDH7
ENSG00000189266	1	24285599	24289952	6	2	106228	3.4052	0.00033059	PNRC2
ENSG00000167721	17	2225797	2240801	39	16	197411	3.398	0.00033941	TSR1
ENSG00000188316	10	118609023	118671299	133	29	198899	3.3958	0.00034214	ENO4
ENSG00000164823	8	90914087	90940116	82	18	208601	3.3816	0.00036039	OSGIN2
ENSG00000148704	10	118888032	118897812	14	4	182618	3.3759	0.00036782	VAX1
ENSG00000127472	1	20354672	20417683	267	26	228247	3.3536	0.00039886	PLA2G5
ENSG00000185294	17	43922256	43924438	24	5	203501	3.346	0.00040992	SPPL2C
ENSG00000108379	17	44839872	44910520	169	34	204076	3.3455	0.00041074	WNT3
ENSG00000197891	11	64358113	64369820	49	7	220112	3.3429	0.0004146	SLC22A12
ENSG00000120262	6	151815165	151942328	731	54	213464	3.3427	0.00041483	CCDC170
ENSG00000075413	14	103851729	103970168	364	16	220847	3.3235	0.00044454	MARK3
ENSG00000103266	16	730224	732870	9	5	185117	3.3224	0.00044629	STUB1
ENSG00000132016	19	13993161	14017265	87	6	221218	3.3184	0.00045261	C19orf57
ENSG00000100156	22	38474141	38480100	22	8	210834	3.3126	0.00046211	SLC16A8
ENSG00000221988	6	32121218	32134011	53	21	197382	3.3102	0.00046616	PPT2
ENSG00000114054	3	135969148	136056738	261	32	184814	3.3012	0.00048134	PCCB
ENSG00000196712	17	29421945	29709134	617	20	199948	3.2906	0.00049987	NF1
ENSG00000224997	14	104177607	104179149	3	2	209369	3.287	0.00050626	AL049840.1
ENSG00000082175	11	100900355	101001255	425	30	222089	3.2843	0.00051124	PGR
ENSG00000108591	17	17991200	18011285	60	13	206640	3.2811	0.00051698	DRG2
ENSG00000121989	2	148602086	148688393	232	32	185132	3.274	0.0005301	ACVR2A
ENSG00000146555	7	3341080	4308632	6101	155	203450	3.2685	0.0005406	SDK1
ENSG00000198862	21	30300466	30365270	168	26	216305	3.2684	0.0005408	LTN1
ENSG00000156265	21	30449792	30548210	423	27	218042	3.266	0.00054548	MAP3K7CL
ENSG00000176953	16	28962128	28978418	31	9	205855	3.2627	0.00055171	NFATC2IP
ENSG00000242616	9	114423615	114432526	43	11	221619	3.2572	0.00056266	GNG10
ENSG00000137259	6	26033320	26033796	4	2	197548	3.2532	0.00057066	HIST1H2AB
ENSG00000141034	17	17942606	17971718	74	9	216168	3.2507	0.00057555	GID4
ENSG00000126814	14	61438169	61448076	22	9	175725	3.2501	0.00057684	TRMT5
ENSG00000140983	16	718086	724174	34	10	209361	3.2496	0.0005779	RHOT2
ENSG00000183621	10	31109136	31320866	922	39	207757	3.2479	0.00058135	ZNF438
ENSG00000170759	10	32297938	32345359	144	19	202969	3.2405	0.00059662	KIF5B
ENSG00000179295	12	112856155	112947717	149	29	195941	3.2363	0.00060537	PTPN11
ENSG00000170004	17	7788124	7816078	64	22	201537	3.2342	0.00060987	CHD3
ENSG00000137513	11	78147007	78285919	557	16	206199	3.2334	0.00061166	NARS2
ENSG00000064886	1	111743393	111786062	186	27	220763	3.2309	0.0006171	CHI3L2
ENSG00000198855	12	108908962	108919614	32	13	204937	3.2258	0.00062813	FICD
ENSG00000165474	13	20761609	20767037	25	11	200159	3.2238	0.0006324	GJB2
ENSG00000120088	17	43699267	43913194	1210	12	206209	3.2233	0.00063367	CRHR1
ENSG00000128573	7	113726382	114333827	1550	82	195645	3.2212	0.00063821	FOXP2
ENSG00000188529	1	24291294	24307417	11	4	102989	3.2202	0.00064061	SRSF10
ENSG00000161031	19	15579456	15609767	112	21	212146	3.219	0.00064309	PGLYRP2
ENSG00000204538	6	31105313	31107127	30	15	198839	3.2185	0.00064422	PSORS1C2
ENSG00000089101	20	20033158	20341346	1231	77	226237	3.2138	0.00065503	C20orf26
ENSG00000126861	17	29599031	29624557	48	8	200768	3.2135	0.00065564	OMG
ENSG00000170035	2	181831975	181941312	522	19	216165	3.2128	0.00065725	UBE2E3
ENSG00000144231	2	128603840	128615731	48	10	224462	3.2113	0.00066065	POLR2D
ENSG00000072310	17	17713713	17740325	72	15	190637	3.2069	0.00067082	SREBF1
ENSG00000086200	5	61699799	61924409	590	33	208739	3.2039	0.00067797	IPO11
ENSG00000169738	17	79993012	79995608	16	2	225926	3.2007	0.00068543	DCXR
ENSG00000074319	11	18489883	18548779	201	22	222632	3.1928	0.00070461	TSG101
ENSG00000100116	22	38203912	38213183	34	8	218803	3.1848	0.0007243	GCAT
ENSG00000213676	6	32065953	32096030	111	42	202016	3.1839	0.00072648	ATF6B
ENSG00000170820	2	49189296	49381676	1077	46	216157	3.1794	0.00073799	FSHR
ENSG00000166165	14	103985996	103989448	5	2	268310	3.1769	0.00074428	CKB
ENSG00000126215	14	104163946	104181841	61	13	195287	3.175	0.00074922	XRCC3
ENSG00000198597	19	30719197	31204445	1456	159	215408	3.1719	0.00075735	ZNF536
ENSG00000110871	12	120941077	120972237	129	19	226491	3.169	0.0007649	COQ5
ENSG00000136935	9	127640646	127710771	200	28	192769	3.1689	0.00076509	GOLGA1
ENSG00000177885	17	73314157	73401790	270	14	217850	3.1647	0.00077621	GRB2
ENSG00000123908	8	141541264	141645718	447	58	213057	3.1643	0.00077729	AGO2
ENSG00000164924	8	101928753	101965616	121	17	215910	3.1532	0.00080757	YWHAZ
ENSG00000141002	16	89940000	89977792	223	20	186571	3.1513	0.00081269	TCF25
ENSG00000125775	20	1290619	1309883	98	31	228577	3.1449	0.00083081	SDCBP2
ENSG00000169682	16	28985542	28995869	28	9	193889	3.1428	0.00083678	SPNS1
ENSG00000162385	1	53692564	53704282	33	10	220979	3.1363	0.00085544	MAGOH
ENSG00000154310	3	170779128	171178197	1434	133	211801	3.128	0.00087993	TNIK
ENSG00000092964	8	26371791	26515694	808	45	221286	3.1268	0.0008837	DPYSL2
ENSG00000159527	1	153270338	153283194	44	9	215990	3.1234	0.000894	PGLYRP3
ENSG00000109758	4	3443614	3451211	40	14	223146	3.1058	0.00094897	HGFAC
ENSG00000075035	12	108523248	108644314	425	38	225909	3.1057	0.00094904	WSCD2
ENSG00000079691	6	25279306	25620758	2168	112	210826	3.1034	0.0009566	LRRC16A
ENSG00000159788	4	3294755	3441640	705	55	185053	3.0999	0.0009678	RGS12
ENSG00000216921	2	242836136	242844702	65	12	213762	3.0898	0.0010014	AC131097.4
ENSG00000204394	6	31745295	31763730	50	21	194949	3.0867	0.0010121	VARS
ENSG00000100151	22	38452318	38471708	49	12	216104	3.0835	0.0010229	PICK1
ENSG00000158792	16	89762751	89768113	28	11	197352	3.08	0.0010348	SPATA2L
ENSG00000181790	8	143530791	143626370	287	46	203109	3.0681	0.0010771	BAI1
ENSG00000188322	16	28303840	28335170	62	15	217091	3.0679	0.001078	SBK1
ENSG00000140526	15	89630690	89745591	403	44	202356	3.065	0.0010882	ABHD2
ENSG00000115947	2	148687968	148779147	268	22	197915	3.0637	0.0010931	ORC4
ENSG00000146411	6	134309835	134373774	174	29	216285	3.0624	0.001098	SLC2A12
ENSG00000173611	9	127704887	127905785	560	35	197069	3.0614	0.0011017	SCAI
ENSG00000141503	17	4736683	4801356	299	28	192094	3.0593	0.0011092	MINK1
ENSG00000054282	1	243419320	243663394	612	47	213463	3.0592	0.0011098	SDCCAG8
ENSG00000041988	1	6684926	6695646	44	10	220281	3.0581	0.0011138	THAP3
ENSG00000173064	12	112597992	112819896	429	30	188758	3.0567	0.0011188	HECTD4
ENSG00000164182	5	60240956	60448853	653	28	216508	3.0499	0.0011445	NDUFAF2
ENSG00000184939	16	68563993	68609975	280	16	211365	3.0414	0.0011774	ZFP90
ENSG00000010244	17	30677136	30708905	77	18	206371	3.0385	0.0011889	ZNF207
ENSG00000185933	10	105213144	105218645	17	8	208826	3.0367	0.0011961	CALHM1
ENSG00000146576	7	6629648	6648357	72	10	233462	3.0347	0.0012038	C7orf26
ENSG00000138442	2	203739505	203879521	382	22	219023	3.0347	0.001204	WDR12
ENSG00000002822	7	1855429	2272878	2826	50	200526	3.0328	0.0012113	MAD1L1
ENSG00000110076	11	64373646	64490660	247	30	199560	3.0297	0.0012239	NRXN2
ENSG00000173706	3	124684554	124774802	369	32	219986	3.0296	0.0012246	HEG1
ENSG00000151116	11	18551156	18610294	219	27	220361	3.0268	0.0012356	UEVLD
ENSG00000138172	10	105206543	105212660	13	8	190549	3.0257	0.0012404	CALHM2
ENSG00000233822	6	27806323	27823487	52	15	190523	3.025	0.0012433	HIST1H2BN
ENSG00000169696	17	79934683	79975282	94	20	193826	3.023	0.0012515	ASPSCR1
ENSG00000131966	14	58666798	58701750	91	16	208422	3.0225	0.0012534	ACTR10
ENSG00000173237	11	66742748	66744475	3	2	221135	3.0197	0.0012649	C11orf86
ENSG00000130699	20	60528525	60640866	479	33	203917	3.0174	0.0012749	TAF4
ENSG00000235478	22	17602476	17612994	57	15	226318	3.0154	0.0012831	AC006946.15
ENSG00000171953	17	17880723	17942523	142	17	202060	3.01	0.0013061	ATPAF2
ENSG00000164684	8	81540686	81787016	532	32	203491	3.0059	0.0013239	ZNF704
ENSG00000130921	12	123717463	123742506	102	12	218206	3.005	0.0013277	C12orf65
ENSG00000197061	6	26104104	26104518	5	3	183395	2.9999	0.0013502	HIST1H4C
ENSG00000175662	17	17746828	17875736	387	24	184988	2.9995	0.0013523	TOM1L2
ENSG00000162384	1	53679771	53686289	15	5	226846	2.999	0.0013545	C1orf123
ENSG00000143442	1	151375200	151431941	120	12	196531	2.9873	0.0014072	POGZ
ENSG00000171962	17	17876127	17920203	112	15	203134	2.9847	0.0014195	LRRC48
ENSG00000175756	1	1309110	1310875	12	5	198804	2.9845	0.0014203	AURKAIP1
ENSG00000017427	12	102789645	102874423	195	30	212985	2.9838	0.0014233	IGF1
ENSG00000187164	10	118643742	118886097	496	36	185449	2.978	0.0014509	KIAA1598
ENSG00000100109	22	26887191	26908471	86	23	210151	2.9754	0.0014631	TFIP11
ENSG00000176136	18	13824154	13826861	25	6	216909	2.9691	0.0014935	MC5R
ENSG00000158691	6	28346732	28367511	107	18	206209	2.9642	0.0015176	ZSCAN12
ENSG00000159377	1	151372010	151374420	3	1	221135	2.9627	0.0015248	PSMB4
ENSG00000198558	6	27840926	27841289	2	1	197548	2.9604	0.0015362	HIST1H4L
ENSG00000187323	18	49866542	51057784	6437	141	215193	2.9589	0.0015438	DCC
ENSG00000185269	17	79910388	79919716	27	4	232507	2.9584	0.0015462	NOTUM
ENSG00000258864	5	112162910	112203279	193	28	202435	2.9576	0.00155	CTC-554D6.1
ENSG00000184908	1	16370272	16383803	149	17	214591	2.9562	0.0015572	CLCNKB
ENSG00000108666	17	30651584	30677042	43	12	203879	2.9538	0.0015695	C17orf75
ENSG00000119723	14	74416629	74430373	68	13	217408	2.9522	0.0015775	COQ6
ENSG00000180638	17	19581601	19622292	159	28	212506	2.9501	0.0015885	SLC47A2
ENSG00000165322	10	32094365	32217742	422	27	189899	2.9485	0.0015967	ARHGAP12
ENSG00000145743	5	107194736	107717799	1704	55	214694	2.9459	0.0016101	FBXL17
ENSG00000239306	11	66384053	66394818	15	7	175172	2.9412	0.0016346	RBM14
ENSG00000185305	5	53179775	53606412	1806	106	217663	2.9396	0.0016429	ARL15
ENSG00000134686	1	33789224	33896653	390	26	224538	2.9388	0.0016472	PHC2
ENSG00000108509	17	4871287	4890960	82	21	211944	2.9357	0.0016638	CAMTA2
ENSG00000184923	10	88985205	88996665	3	1	35297	2.9347	0.0016695	NUTM2A
ENSG00000130522	19	18390563	18392432	2	1	215196	2.9322	0.0016829	JUND
ENSG00000119760	2	27873679	27886676	26	7	172836	2.9319	0.0016847	SUPT7L
ENSG00000120071	17	44107282	44302733	968	7	170053	2.9313	0.0016876	KANSL1
ENSG00000204444	6	31620193	31625987	24	12	181370	2.9311	0.0016889	APOM
ENSG00000187097	14	74424713	74486102	313	24	220495	2.9288	0.0017016	ENTPD5
ENSG00000163596	2	203640690	203736708	268	20	214743	2.927	0.0017114	ICA1L
ENSG00000147419	8	27590835	27630170	165	14	244518	2.9246	0.0017247	CCDC25
ENSG00000084754	2	26413504	26467594	130	8	228399	2.9239	0.0017285	HADHA
ENSG00000174579	3	135867764	135916083	123	24	177016	2.9233	0.0017315	MSL2
ENSG00000231880	11	47599277	47599823	1	1	233013	2.9206	0.001747	KBTBD4
ENSG00000174963	3	147103833	147124647	46	14	220827	2.9181	0.0017609	ZIC4
ENSG00000163577	3	170606204	170626482	54	11	212676	2.9163	0.0017713	EIF5A2
ENSG00000164180	5	87485450	87565293	208	37	202755	2.9023	0.0018519	TMEM161B
ENSG00000130222	9	92219928	92221470	6	3	176417	2.9004	0.0018635	GADD45G
ENSG00000138380	2	203776937	203851786	181	15	228810	2.8984	0.0018752	CARF
ENSG00000171136	19	14138960	14141854	10	3	245042	2.8967	0.0018856	RLN3
ENSG00000101134	20	53092136	53267710	703	50	198445	2.8959	0.0018902	DOK5
ENSG00000059769	9	114393632	114432508	200	29	220241	2.8946	0.0018983	DNAJC25
ENSG00000244115	9	114393666	114432509	200	29	220241	2.8946	0.0018983	DNAJC25-GNG10
ENSG00000100567	14	58711549	58738730	71	17	211397	2.8938	0.0019028	PSMA3
ENSG00000157350	16	70413338	70473140	141	21	176466	2.8937	0.0019035	ST3GAL2
ENSG00000204301	6	32162620	32191844	198	40	200403	2.882	0.0019755	NOTCH4
ENSG00000205592	12	40787197	40964632	1179	35	216550	2.8745	0.0020231	MUC19
ENSG00000153233	12	71031853	71314623	1231	112	213882	2.8662	0.0020769	PTPRR
ENSG00000112208	6	57037124	57054631	30	8	204253	2.8613	0.0021094	BAG2
ENSG00000108557	17	17584787	17714767	331	42	194337	2.8581	0.0021309	RAI1
ENSG00000189298	6	28317691	28336947	98	21	213716	2.8575	0.0021349	ZKSCAN3
ENSG00000164252	5	76325076	76361059	122	23	210500	2.8501	0.0021855	AGGF1
ENSG00000162599	1	61330931	61928465	2064	203	210005	2.846	0.0022137	NFIA
ENSG00000188976	1	879584	894689	81	16	196082	2.8435	0.0022314	NOC2L
ENSG00000187556	19	13972877	13991571	38	11	188026	2.8384	0.0022671	NANOS3
ENSG00000168615	8	38854388	38962663	293	22	216145	2.8328	0.0023073	ADAM9
ENSG00000144229	2	137523115	138435287	4087	125	220900	2.832	0.0023128	THSD7B
ENSG00000159216	21	36160098	37376965	5054	239	214335	2.8308	0.0023212	RUNX1
ENSG00000169750	17	79989500	79992080	8	4	185427	2.828	0.0023419	RAC3
ENSG00000138029	2	26466038	26513336	121	16	204363	2.8242	0.0023702	HADHB
ENSG00000165995	10	18429606	18830798	2214	146	213429	2.8227	0.0023807	CACNB2
ENSG00000166800	11	18477371	18501147	84	20	203468	2.8218	0.0023875	LDHAL6A
ENSG00000112038	6	154331631	154568001	945	75	218099	2.8211	0.0023931	OPRM1
ENSG00000163798	2	27886338	27917840	84	15	165654	2.8189	0.0024097	SLC4A1AP
ENSG00000136950	9	127624409	127640003	37	13	167592	2.817	0.0024238	ARPC5L
ENSG00000088986	12	120907653	120936296	104	17	224428	2.8164	0.0024285	DYNLL1
ENSG00000150760	10	128593978	129250781	2536	156	215039	2.8129	0.0024549	DOCK1
ENSG00000131242	17	29718642	29865236	554	66	214415	2.8115	0.0024655	RAB11FIP4
ENSG00000168116	6	56911347	56920023	10	5	218793	2.8105	0.0024732	KIAA1586
ENSG00000166557	15	79603404	79704334	583	35	204152	2.8096	0.0024799	TMED3
ENSG00000114331	3	194995465	195163807	651	21	213815	2.8096	0.0024804	ACAP2
ENSG00000196502	16	28616903	28634946	80	8	97036	2.8093	0.0024824	SULT1A1
ENSG00000119707	14	73525144	73588122	211	39	187712	2.8092	0.0024833	RBM25
ENSG00000118007	3	136055077	136471220	1190	41	189939	2.8089	0.0024856	STAG1
ENSG00000106367	7	100797678	100804877	35	6	222059	2.8085	0.0024883	AP1S1
ENSG00000138468	3	101043049	101232085	731	20	215752	2.8076	0.0024959	SENP7
ENSG00000156050	14	74398204	74417117	90	12	221543	2.8051	0.002515	FAM161B
ENSG00000183979	17	79858621	79860781	3	2	197604	2.8047	0.0025184	NPB
ENSG00000053918	11	2465914	2870339	1480	180	208715	2.8031	0.0025304	KCNQ1
ENSG00000235109	6	28292470	28324048	178	32	202378	2.7998	0.002557	ZSCAN31
ENSG00000119285	1	236712305	236767804	410	17	223238	2.7981	0.0025703	HEATR1
ENSG00000130283	19	18979361	19006905	85	22	206992	2.7975	0.0025748	GDF1
ENSG00000223802	19	18979361	19007536	85	22	206992	2.7975	0.0025748	CERS1
ENSG00000187961	1	895967	901095	38	10	174824	2.7958	0.0025884	KLHL17
ENSG00000108963	17	1933404	1946724	54	21	210715	2.794	0.0026027	DPH1
ENSG00000180708	1	158389718	158390656	4	2	197548	2.7924	0.0026163	OR10K2
ENSG00000151914	6	56322785	56819426	1439	50	207294	2.7881	0.0026512	DST
ENSG00000013297	3	170136653	170578169	1711	102	204224	2.7861	0.0026677	CLDN11
ENSG00000005961	17	42449548	42466873	28	8	212307	2.7824	0.0026978	ITGA2B
ENSG00000177374	17	1957448	1962981	17	9	204331	2.782	0.0027011	HIC1
ENSG00000049167	5	60169658	60240900	231	28	217225	2.7802	0.002716	ERCC8
ENSG00000005007	19	18942747	18979045	86	21	230161	2.7799	0.0027188	UPF1
ENSG00000152977	3	147111209	147228080	338	27	226623	2.7767	0.0027455	ZIC1
ENSG00000114902	3	52738971	52742182	10	5	204641	2.7751	0.0027594	SPCS1
ENSG00000164494	6	107473761	107780768	1004	60	207586	2.7745	0.0027642	PDSS2
ENSG00000151690	2	191273081	191373931	340	25	215533	2.7712	0.0027927	MFSD6
ENSG00000073711	3	135684515	135866733	498	38	200295	2.7694	0.0028082	PPP2R3A
ENSG00000153113	5	95860971	96115299	1173	91	211377	2.7693	0.0028088	CAST
ENSG00000156427	5	170846660	170884627	103	22	217861	2.7663	0.0028349	FGF18
ENSG00000215695	1	15986364	15988217	5	3	204641	2.7637	0.0028572	RSC1A1
ENSG00000146731	7	56119323	56131682	40	11	222931	2.7609	0.0028825	CCT6A
ENSG00000185130	6	27775257	27775709	2	1	268310	2.7553	0.0029323	HIST1H2BL
ENSG00000069275	1	205681947	205719404	116	25	208809	2.7525	0.0029572	NUCKS1
ENSG00000184903	7	110303110	111202573	2879	95	202386	2.7442	0.0030329	IMMP2L
ENSG00000168828	9	35869375	35870461	4	2	197548	2.7436	0.0030383	OR13J1
ENSG00000183657	3	171509580	171527714	81	12	229774	2.7406	0.0030661	PP13439
ENSG00000136918	9	127615755	127620160	23	7	195126	2.7403	0.0030691	WDR38
ENSG00000176349	7	1878222	1889567	97	13	216613	2.7369	0.0031014	AC110781.3
ENSG00000197322	17	32901142	32906388	22	9	236831	2.7367	0.0031032	C17orf102
ENSG00000127578	16	679239	684116	24	5	186869	2.7342	0.0031268	WFIKKN1
ENSG00000204531	6	31132119	31148508	220	35	205623	2.7333	0.0031352	POU5F1
ENSG00000141027	17	15932471	16121499	504	19	202754	2.7308	0.0031588	NCOR1
ENSG00000204438	6	31629006	31634060	39	15	196927	2.7291	0.0031755	GPANK1
ENSG00000179119	11	18627948	18656338	111	20	222354	2.7268	0.0031973	SPTY2D1
ENSG00000197912	16	89557325	89624176	290	17	215118	2.7252	0.0032131	SPG7
ENSG00000171587	21	41382926	42219065	4215	241	213130	2.7211	0.0032534	DSCAM
ENSG00000072778	17	7120444	7128592	19	8	198332	2.721	0.0032545	ACADVL
ENSG00000177694	3	174156363	175523428	6180	283	210920	2.7163	0.0033006	NAALADL2
ENSG00000169683	17	79981178	79989027	17	11	190119	2.7152	0.0033115	LRRC45
ENSG00000153037	5	112196919	112205485	61	13	199848	2.7138	0.0033254	SRP19
ENSG00000110756	11	18300223	18343745	149	19	217093	2.7052	0.0034132	HPS5
ENSG00000173258	9	114287439	114340124	220	40	222163	2.7033	0.0034323	ZNF483
ENSG00000100099	22	26839389	26879803	171	25	224914	2.7012	0.0034545	HPS4
ENSG00000137310	6	31126319	31134936	75	14	205710	2.7005	0.0034619	TCF19
ENSG00000123983	2	223725652	223809357	366	25	209186	2.6977	0.0034908	ACSL3
ENSG00000111252	12	111843752	111889427	105	15	175432	2.6919	0.0035521	SH2B3
ENSG00000124693	6	26031817	26032288	2	1	197548	2.6902	0.0035709	HIST1H3B
ENSG00000177728	17	73437240	73496171	217	25	214409	2.6883	0.0035905	KIAA0195
ENSG00000022840	12	120971283	121015397	170	22	217671	2.6865	0.0036106	RNF10
ENSG00000066427	14	92524896	92572965	296	9	219971	2.6863	0.0036123	ATXN3
ENSG00000235376	10	105005644	105007773	8	4	164009	2.6859	0.0036168	RPEL1
ENSG00000198879	10	7200586	7453450	1214	89	219429	2.6851	0.0036259	SFMBT2
ENSG00000089154	12	120565007	120632513	142	17	201670	2.6847	0.00363	GCN1L1
ENSG00000051825	12	123636867	123728561	362	18	212461	2.6843	0.0036344	MPHOSPH9
ENSG00000196248	11	123847368	123848488	7	3	222832	2.6841	0.0036363	OR10S1
ENSG00000268466	14	58754751	58755865	2	1	268310	2.6823	0.0036563	AL132989.1
ENSG00000135905	2	225629807	225907162	1092	75	209165	2.682	0.0036589	DOCK10
ENSG00000116977	1	236681300	236716281	300	14	198098	2.6815	0.0036645	LGALS8
ENSG00000205086	2	42162508	42181406	70	19	203795	2.6802	0.0036793	C2orf91
ENSG00000242180	11	5363744	5364809	16	5	194978	2.6783	0.0037003	OR51B5
ENSG00000100883	14	35451163	35498773	234	22	228260	2.6775	0.0037091	SRP54
ENSG00000188033	19	12688775	12750912	216	21	200434	2.6768	0.0037161	ZNF490
ENSG00000163812	3	44956749	45017677	135	24	194807	2.6735	0.0037534	ZDHHC3
ENSG00000156475	5	145967936	146464347	1455	83	219436	2.672	0.0037699	PPP2R2B
ENSG00000176046	16	28548606	28550495	8	3	228559	2.6717	0.0037734	NUPR1
ENSG00000130520	19	18417040	18434084	56	13	225047	2.6703	0.0037897	LSM4
ENSG00000250317	4	25863452	25931435	245	34	228256	2.6702	0.0037908	SMIM20
ENSG00000100285	22	29876219	29887379	49	14	202789	2.6696	0.0037969	NEFH
ENSG00000156261	21	30428126	30446118	48	16	198055	2.6691	0.0038032	CCT8
ENSG00000204536	6	31110216	31126015	203	30	206189	2.6681	0.0038137	CCHCR1
ENSG00000104765	8	26240414	26363152	627	67	221459	2.6675	0.003821	BNIP3L
ENSG00000165630	10	13628927	13672868	163	30	211020	2.6666	0.003831	PRPF18
ENSG00000102837	13	53602894	53626192	110	29	207984	2.6662	0.0038361	OLFM4
ENSG00000084092	4	57829536	57844989	61	16	225442	2.6643	0.0038573	NOA1
ENSG00000167106	9	130702858	130742792	136	17	214077	2.6568	0.0039443	FAM102A
ENSG00000164308	5	96211643	96255420	284	13	219670	2.6553	0.003962	ERAP2
ENSG00000184588	1	66258197	66840259	1932	103	213932	2.6547	0.0039688	PDE4B
ENSG00000256061	15	55702723	55800432	467	38	203907	2.6532	0.003987	DYX1C1
ENSG00000178764	8	123793633	123986750	641	101	206980	2.6529	0.0039896	ZHX2
ENSG00000197562	16	639357	679272	172	16	207960	2.6527	0.0039927	RAB40C
ENSG00000171045	8	143293441	143484601	916	48	214688	2.6526	0.0039939	TSNARE1
ENSG00000184389	1	33772367	33786699	52	11	208897	2.6519	0.0040023	A3GALT2
ENSG00000176406	8	104512976	105268322	3273	45	219905	2.6503	0.004021	RIMS2
ENSG00000134982	5	112043195	112181936	553	34	196434	2.6499	0.0040259	APC
ENSG00000163554	1	158580496	158656488	346	39	192568	2.6491	0.0040351	SPTA1
ENSG00000008256	7	6201407	6312275	423	39	196040	2.6477	0.0040516	CYTH3
ENSG00000008118	1	209757062	209787283	118	20	237147	2.6467	0.0040646	CAMK1G
ENSG00000138095	2	44113647	44223144	408	29	223603	2.6407	0.0041368	LRPPRC
ENSG00000117569	1	97187221	97289294	356	33	196474	2.6384	0.0041644	PTBP2
ENSG00000122375	10	88414314	88426605	62	17	224862	2.6373	0.0041785	OPN4
ENSG00000166263	17	53046088	53241646	664	30	218700	2.6313	0.0042532	STXBP4
ENSG00000204406	2	148778580	149275805	1652	67	198677	2.6293	0.0042786	MBD5
ENSG00000014641	2	63815743	63834331	48	9	219122	2.6281	0.0042933	MDH1
ENSG00000165476	10	65281123	65384883	357	31	212079	2.6269	0.0043078	REEP3
ENSG00000172264	20	13976015	16033842	8417	372	216896	2.6266	0.0043122	MACROD2
ENSG00000156006	8	18248755	18258728	60	12	228034	2.6249	0.0043335	NAT2
ENSG00000136908	9	130697378	130700763	10	3	206115	2.6233	0.0043542	DPM2
ENSG00000048028	11	113668596	113746292	236	31	209229	2.6226	0.0043636	USP28
ENSG00000173482	18	7566780	8406859	3183	188	216626	2.6208	0.0043856	PTPRM
ENSG00000189042	19	37178514	37218603	124	13	218681	2.6175	0.0044286	ZNF567
ENSG00000183496	15	82334119	82338482	5	3	204641	2.6164	0.0044435	MEX3B
ENSG00000161016	8	146015150	146017972	17	4	183004	2.6161	0.0044466	RPL8
ENSG00000167103	9	130683158	130693076	27	8	181944	2.6126	0.0044924	PIP5KL1
ENSG00000271043	5	79945819	79946855	5	2	211700	2.6111	0.0045125	MTRNR2L2
ENSG00000258653	14	74318674	74398981	375	18	228832	2.6109	0.0045151	RP5-1021I20.4
ENSG00000169495	8	38831683	38846181	52	8	213146	2.6101	0.0045264	HTRA4
ENSG00000186470	6	26365387	26378546	115	11	234704	2.6099	0.0045287	BTN3A2
ENSG00000169490	8	38846327	38854343	26	6	217172	2.6084	0.004549	TM2D2
ENSG00000156256	21	30396950	30426809	66	19	197205	2.6041	0.0046054	USP16
ENSG00000204188	6	33551515	33556803	32	13	198479	2.6037	0.0046111	GGNBP1
ENSG00000111786	12	120899471	120907596	32	9	208985	2.6017	0.0046375	SRSF9
ENSG00000138821	4	103172198	103352415	722	51	208671	2.6011	0.0046463	SLC39A8
ENSG00000162039	16	1883984	1934295	517	14	212059	2.6002	0.0046584	MEIOB
ENSG00000186020	19	37025676	37096178	191	24	223664	2.5997	0.0046646	ZNF529
ENSG00000106853	9	114312002	114362135	241	46	225379	2.5976	0.0046943	PTGR1
ENSG00000115468	2	233470767	233547491	271	28	224945	2.5961	0.0047143	EFHD1
ENSG00000135298	6	69345259	70099403	2952	101	217047	2.595	0.0047296	BAI3
ENSG00000095777	10	26223196	26501456	1640	31	215747	2.5947	0.0047337	MYO3A
ENSG00000197408	19	41497204	41524303	173	24	201637	2.5946	0.0047353	CYP2B6
ENSG00000140043	14	74318547	74353530	175	13	228337	2.5945	0.0047359	PTGR2
ENSG00000204314	6	32116136	32122150	12	6	176445	2.5945	0.0047363	PRRT1
ENSG00000247121	5	96149731	96271513	725	37	226114	2.5939	0.0047451	CTD-2260A17.2
ENSG00000102794	13	77522632	77532777	33	12	220989	2.5916	0.004777	IRG1
ENSG00000132535	17	7093209	7123021	79	22	195355	2.5914	0.0047791	DLG4
ENSG00000173926	5	126203406	126366500	593	15	197226	2.5905	0.0047913	2025-03-03
ENSG00000081760	12	125549925	125627873	305	37	203575	2.5866	0.0048465	AACS
ENSG00000104327	8	91070836	91107703	117	19	185457	2.5848	0.0048721	CALB1
ENSG00000103126	16	337440	402673	393	36	200231	2.5841	0.0048822	AXIN1
ENSG00000188916	10	128933694	128994422	228	32	194947	2.5834	0.0048912	FAM196A
ENSG00000107175	9	35732332	35737001	16	8	168806	2.5833	0.0048937	CREB3
ENSG00000091640	17	4862521	4871167	34	15	192882	2.5831	0.0048952	SPAG7
ENSG00000233404	2	102508955	102511150	4	2	224105	2.5819	0.0049136	FLJ20373
ENSG00000180185	16	1876968	1890208	142	4	235090	2.5804	0.004935	FAHD1
ENSG00000227782	17	15943505	15943994	1	1	268310	2.5784	0.004963	AC002553.1
ENSG00000180785	11	4664650	4676718	73	14	229583	2.5766	0.0049885	OR51E1
ENSG00000185920	9	98205262	98279339	250	35	204021	2.5764	0.0049923	PTCH1
ENSG00000162300	11	64851695	64855870	8	3	155185	2.5746	0.0050179	ZFPL1
ENSG00000185345	6	161768452	163148803	6490	299	219225	2.5745	0.0050198	PARK2
ENSG00000197416	8	82437216	82443613	40	9	227849	2.5734	0.0050357	FABP12
ENSG00000198453	19	37407231	37489602	450	20	221836	2.5659	0.0051451	ZNF568
ENSG00000132958	13	19997017	20110903	498	33	172595	2.5642	0.00517	TPTE2
ENSG00000119725	14	74353320	74399214	206	18	229199	2.561	0.0052188	ZNF410
ENSG00000009950	7	73007524	73038873	108	19	214701	2.5582	0.0052611	MLXIPL
ENSG00000189410	1	21046225	21059330	44	13	232337	2.5571	0.0052772	SH2D5
ENSG00000268313	1	205682497	205684153	4	2	192408	2.5554	0.0053026	AC119673.1
ENSG00000146070	6	46671938	46703430	75	21	215131	2.5552	0.0053062	PLA2G7
ENSG00000189091	16	70557691	70608820	164	16	178504	2.555	0.0053101	SF3B3
ENSG00000173285	1	158435272	158436344	8	3	179857	2.5535	0.0053321	OR10K1
ENSG00000180834	3	183533664	183543382	45	9	213475	2.5516	0.0053618	MAP6D1
ENSG00000169554	2	145141648	145282147	262	48	212056	2.5514	0.0053642	ZEB2
ENSG00000144843	3	119298115	119308792	36	15	193141	2.5505	0.0053785	ADPRH
ENSG00000128298	22	38480896	38506677	82	13	199647	2.5488	0.0054044	BAIAP2L2
ENSG00000198682	10	89419370	89507462	380	42	214544	2.5488	0.0054047	PAPSS2
ENSG00000127863	13	24144509	24250232	497	53	220008	2.5465	0.0054401	TNFRSF19
ENSG00000181744	3	143690640	143767561	299	22	200419	2.5417	0.0055155	C3orf58
ENSG00000187605	2	74229840	74335303	268	16	205545	2.5416	0.0055175	TET3
ENSG00000196532	6	26045639	26046097	3	2	268310	2.5401	0.0055403	HIST1H3C
ENSG00000145934	5	166711804	167691162	3095	259	208987	2.5371	0.0055882	TENM2
ENSG00000147905	9	37120536	37358146	479	37	204267	2.5368	0.0055929	ZCCHC7
ENSG00000198821	1	167399877	167487847	376	73	216015	2.5367	0.0055955	CD247
ENSG00000136699	2	130908981	130940323	70	8	196422	2.5359	0.0056076	SMPD4
ENSG00000161298	19	37095719	37119499	57	14	212250	2.5349	0.0056238	ZNF382
ENSG00000100104	22	26879843	26890624	32	11	228345	2.5336	0.0056451	SRRD
ENSG00000170043	17	7833663	7835441	6	3	209369	2.5323	0.0056653	TRAPPC1
ENSG00000077522	1	236849754	236927931	376	43	215389	2.5303	0.0056982	ACTN2
ENSG00000179532	11	6518490	6614988	364	54	207012	2.5298	0.0057068	DNHD1
ENSG00000268550	19	14834747	14835121	2	1	268310	2.529	0.0057191	AC090427.1
ENSG00000131943	19	30191721	30206364	63	15	219498	2.5274	0.0057447	C19orf12
ENSG00000158458	5	139226364	139422884	495	53	216033	2.5264	0.0057624	NRG2
ENSG00000130731	16	684429	686358	4	2	178445	2.5249	0.005787	C16orf13
ENSG00000173715	11	66511922	66610987	145	37	199236	2.5248	0.005788	C11orf80
ENSG00000163945	4	1341054	1381837	214	27	217148	2.5245	0.0057935	UVSSA
ENSG00000070423	19	647526	663277	63	21	211416	2.5236	0.0058086	RNF126
ENSG00000116675	1	65713902	65881552	612	39	223882	2.5234	0.0058116	DNAJC6
ENSG00000272869	5	112196885	112228776	185	22	205795	2.5233	0.0058125	CTC-487M23.8
ENSG00000221883	3	48955221	48956818	2	1	187269	2.5215	0.0058431	ARIH2OS
ENSG00000182613	5	180581943	180582890	3	2	160255	2.5214	0.005844	OR2V2
ENSG00000189139	14	44973545	44976482	15	7	210330	2.5211	0.0058499	FSCB
ENSG00000095951	6	12008995	12165232	680	63	205385	2.5189	0.0058864	HIVEP1
ENSG00000091664	11	22359643	22401049	162	41	210783	2.5187	0.0058897	SLC17A6
ENSG00000185668	1	38509523	38512450	2	1	187269	2.5177	0.0059062	POU3F1
ENSG00000151353	2	667335	677439	34	7	215498	2.5164	0.0059275	TMEM18
ENSG00000158816	1	20617412	20681387	306	30	227406	2.5164	0.0059275	VWA5B1
ENSG00000105993	7	157128075	157210133	389	35	204580	2.5146	0.005959	DNAJB6
ENSG00000136942	9	127620159	127624260	12	5	192893	2.5105	0.0060276	RPL35
ENSG00000166562	18	56806709	56826068	105	17	213596	2.5101	0.0060345	SEC11C
ENSG00000164258	5	52856463	52979168	479	31	219147	2.5099	0.0060383	NDUFS4
ENSG00000008838	17	38175350	38217468	157	23	194196	2.5095	0.0060455	MED24
ENSG00000100304	22	43562628	43583139	142	29	204342	2.5084	0.0060637	TTLL12
ENSG00000085721	16	15153879	15188174	90	19	125264	2.5082	0.006067	RRN3
ENSG00000214941	17	15879874	15903031	90	11	192450	2.5071	0.0060869	ZSWIM7
ENSG00000197312	1	15943995	15995539	145	9	221551	2.5069	0.0060896	DDI2
ENSG00000086065	9	33264940	33281977	28	8	219564	2.5062	0.0061025	CHMP5
ENSG00000104299	8	28625178	28747759	313	29	211280	2.5059	0.0061072	INTS9
ENSG00000164631	7	6728064	6746554	68	16	195220	2.5054	0.0061163	ZNF12
ENSG00000134461	10	5903580	5931869	190	29	206946	2.499	0.0062277	ANKRD16
ENSG00000176383	12	122688090	122693499	19	6	171171	2.4981	0.0062426	B3GNT4
ENSG00000114554	3	126707437	126756235	199	27	231811	2.4975	0.0062545	PLXNA1
ENSG00000100142	22	38348614	38437922	187	24	183561	2.4969	0.006265	POLR2F
ENSG00000147437	8	25276776	25282170	12	5	191180	2.4961	0.0062787	GNRH1
ENSG00000172954	2	30670092	30867091	868	27	225279	2.4956	0.006288	LCLAT1
ENSG00000137185	6	28192664	28201260	51	19	203396	2.4954	0.0062913	ZSCAN9
ENSG00000143469	1	210111538	210337636	852	43	178435	2.4943	0.0063095	SYT14
ENSG00000196867	19	57050317	57068169	70	17	209909	2.4942	0.0063125	ZFP28
ENSG00000103269	16	725666	728268	3	2	173960	2.4937	0.0063211	RHBDL1
ENSG00000179603	7	126078652	126893348	2997	94	216388	2.4934	0.0063264	GRM8
ENSG00000075856	12	108916357	108955176	151	15	241314	2.493	0.0063338	SART3
ENSG00000204842	12	111890018	112037480	340	20	169069	2.4893	0.006399	ATXN2
ENSG00000157064	1	183217372	183387737	631	41	214649	2.489	0.0064048	NMNAT2
ENSG00000032219	14	58765103	58840605	144	22	208092	2.489	0.0064053	ARID4A
ENSG00000171865	2	3592383	3606206	58	14	226545	2.4881	0.0064213	RNASEH1
ENSG00000196981	3	122130715	122134882	11	6	203980	2.4855	0.0064678	WDR5B
ENSG00000187555	16	8985951	9058371	250	28	217932	2.4854	0.0064707	USP7
ENSG00000006128	7	97361220	97369784	38	7	215719	2.4846	0.0064846	TAC1
ENSG00000154127	11	122526383	122685181	673	92	212616	2.4846	0.0064848	UBASH3B
ENSG00000184613	12	44902058	45315631	1439	63	205843	2.4839	0.0064984	NELL2
ENSG00000143774	1	228327663	228336685	27	12	181613	2.4837	0.0065014	GUK1
ENSG00000082641	17	46125691	46138849	40	12	204196	2.4827	0.006519	NFE2L1
ENSG00000175518	11	5535623	5537935	19	6	191965	2.4827	0.0065191	UBQLNL
ENSG00000113441	5	96271098	96373219	397	23	208611	2.4823	0.0065276	LNPEP
ENSG00000110851	12	108126643	108155049	109	14	217223	2.4802	0.006566	PRDM4
ENSG00000255767	2	3579574	3595547	66	15	234915	2.4798	0.0065737	RP13-512J5.1
ENSG00000063854	16	1845621	1877195	400	21	212562	2.4783	0.0066003	HAGH
ENSG00000157540	21	38738092	38889753	600	34	209595	2.4759	0.0066443	DYRK1A
ENSG00000149573	11	118124118	118135251	55	9	198155	2.4749	0.0066634	MPZL2
ENSG00000240053	6	31637944	31641553	26	12	179675	2.4716	0.0067253	LY6G5B
ENSG00000107338	9	37919131	38069210	546	27	226372	2.4711	0.0067349	SHB
ENSG00000108819	17	48211104	48227991	34	15	197044	2.4704	0.0067485	PPP1R9B
ENSG00000113361	5	31193857	31329253	401	55	212215	2.4701	0.0067541	CDH6
ENSG00000146352	6	123317116	123394072	248	32	211698	2.4688	0.006779	CLVS2
ENSG00000170571	5	49692026	49739082	128	15	204171	2.4661	0.00683	EMB
ENSG00000205710	17	4802713	4806227	13	7	219334	2.4652	0.0068459	C17orf107
ENSG00000163584	3	170582664	170588272	15	3	234911	2.4626	0.0068965	RPL22L1
ENSG00000255994	14	70037483	70038032	1	1	268310	2.46	0.006946	CCDC177
ENSG00000172366	16	691813	698474	20	8	161138	2.4569	0.0070076	FAM195A
ENSG00000157193	1	53711217	53793742	254	34	215781	2.4558	0.0070294	LRP8
ENSG00000179348	3	128198270	128212028	46	15	237760	2.4556	0.0070329	GATA2
ENSG00000076554	8	80870571	81143467	1046	47	205795	2.4548	0.0070477	TPD52
ENSG00000163288	4	46995740	47428461	1509	95	213776	2.4542	0.0070599	GABRB1
ENSG00000134490	18	20777108	21017925	643	55	194464	2.4531	0.0070817	TMEM241
ENSG00000123374	12	56360553	56366568	7	4	243050	2.4519	0.0071049	CDK2
ENSG00000256655	8	128959126	128960591	3	2	209369	2.4518	0.0071082	TMEM75
ENSG00000204392	6	31765173	31774761	41	17	192219	2.4517	0.0071099	LSM2
ENSG00000138386	2	191511472	191557492	139	22	216823	2.4516	0.0071102	NAB1
ENSG00000171053	11	125616188	125619762	28	9	241581	2.4463	0.0072163	PATE1
ENSG00000181847	3	113995760	114029135	107	28	187430	2.4459	0.0072239	TIGIT
ENSG00000178033	6	116832809	116845955	52	9	226188	2.4431	0.0072817	FAM26E
ENSG00000230062	6	46714654	46727243	33	11	214094	2.4425	0.0072936	ANKRD66
ENSG00000160588	11	118097409	118123065	158	21	203833	2.4415	0.0073137	MPZL3
ENSG00000173875	19	12721732	12742735	84	12	201220	2.4415	0.0073138	ZNF791
ENSG00000160563	9	134735494	134955295	495	50	207181	2.4414	0.0073146	MED27
ENSG00000116809	1	16268364	16302627	82	22	211146	2.441	0.0073229	ZBTB17
ENSG00000170876	3	14166440	14185179	60	19	215744	2.439	0.0073643	TMEM43
ENSG00000163618	3	62384022	62861054	2221	121	227973	2.4355	0.0074357	CADPS
ENSG00000139350	12	97301001	97347129	144	19	196477	2.4339	0.0074676	NEDD1
ENSG00000236609	7	6655248	6663921	33	9	226141	2.4333	0.0074803	ZNF853
ENSG00000182572	6	27839623	27840099	5	3	155090	2.4326	0.0074957	HIST1H3I
ENSG00000135597	6	139224630	139309398	352	18	216513	2.4321	0.0075061	REPS1
ENSG00000089157	12	120634489	120639038	14	7	199677	2.432	0.0075071	RPLP0
ENSG00000204410	6	31707725	31732622	115	37	190388	2.4317	0.0075146	MSH5
ENSG00000050628	1	71318036	71513491	736	57	228624	2.4317	0.0075151	PTGER3
ENSG00000127184	5	85913721	85916779	8	4	210868	2.4278	0.007595	COX7C
ENSG00000108342	17	38171614	38174066	13	4	243822	2.4272	0.0076087	CSF3
ENSG00000186026	19	44576297	44593766	78	15	190145	2.4255	0.007643	ZNF284
ENSG00000184009	17	79476997	79490873	89	17	214417	2.4251	0.0076523	ACTG1
ENSG00000120860	12	102406705	102455927	125	19	233637	2.4243	0.0076684	CCDC53
ENSG00000165533	14	89290497	89344335	158	26	194856	2.4224	0.0077096	TTC8
ENSG00000011275	7	5659678	5821370	825	36	211277	2.4206	0.0077468	RNF216
ENSG00000132749	11	68474908	68519032	105	14	217147	2.4192	0.007777	MTL5
ENSG00000150594	10	112836790	112840658	9	5	221135	2.4189	0.0077834	ADRA2A
ENSG00000183066	22	42394729	42454460	217	24	193367	2.4184	0.0077944	WBP2NL
ENSG00000134627	11	94277006	94354587	320	33	199224	2.4177	0.0078093	PIWIL4
ENSG00000165757	10	30301729	30404423	432	54	183520	2.4176	0.0078116	KIAA1462
ENSG00000111269	12	12764761	12798042	87	14	202281	2.4171	0.0078219	CREBL2
ENSG00000111775	12	120875893	120878545	8	3	241753	2.4169	0.0078275	COX6A1
ENSG00000148541	10	61005890	61122939	419	47	205689	2.4164	0.0078379	FAM13C
ENSG00000039068	16	68771128	68869451	444	43	207449	2.4149	0.0078703	CDH1
ENSG00000167969	16	2289396	2302301	50	10	189660	2.4137	0.0078954	ECI1
ENSG00000164749	8	76320149	76479078	808	50	223586	2.4129	0.007913	HNF4G
ENSG00000154342	1	228194752	228248961	152	24	205438	2.4098	0.0079809	WNT3A
ENSG00000212643	5	112227313	112228791	7	2	222832	2.4089	0.0080004	ZRSR1
ENSG00000156860	16	30669752	30682135	17	8	167745	2.4089	0.0080006	FBRS
ENSG00000111328	12	123745528	123756881	41	10	220286	2.4089	0.0080014	CDK2AP1
ENSG00000049618	6	157099063	157531913	1401	103	208550	2.4088	0.0080022	ARID1B
ENSG00000160808	3	46899362	46923659	64	16	209590	2.4081	0.0080174	MYL3
ENSG00000129625	5	112212084	112258236	243	26	205120	2.406	0.0080637	REEP5
ENSG00000155393	16	50099852	50140298	157	16	215835	2.4045	0.0080982	HEATR3
ENSG00000105122	19	15562435	15575382	23	13	214242	2.4039	0.0081108	RASAL3
ENSG00000145730	5	102089685	102366809	881	35	210317	2.4006	0.0081831	PAM
ENSG00000112200	6	56951642	57035105	139	16	214784	2.3994	0.0082114	ZNF451
ENSG00000137449	4	15004298	15071777	217	30	218573	2.3972	0.0082595	CPEB2
ENSG00000145723	5	102421704	102455855	144	12	216447	2.396	0.0082865	GIN1
ENSG00000197147	1	89990395	90063423	238	22	228953	2.3959	0.0082893	LRRC8B
ENSG00000148835	10	105127724	105148822	37	12	189588	2.3951	0.0083069	TAF5
ENSG00000108468	17	46147414	46178883	120	16	220573	2.3938	0.0083372	CBX1
ENSG00000139117	12	39040624	39301232	1070	40	208552	2.3925	0.0083664	CPNE8
ENSG00000197283	6	33387847	33421466	93	29	200044	2.3922	0.0083745	SYNGAP1
ENSG00000140993	16	3348832	3355729	20	5	166450	2.3903	0.0084163	TIGD7
ENSG00000197555	14	71787166	72207946	1125	24	186763	2.3896	0.0084338	SIPA1L1
ENSG00000147676	8	120177273	120257913	344	39	215556	2.3894	0.0084372	MAL2
ENSG00000125257	13	95672083	95953687	1479	114	217381	2.3878	0.0084753	ABCC4
ENSG00000268193	19	19017822	19045206	89	21	208331	2.3826	0.0085946	AC002985.3
ENSG00000162552	1	22443798	22470462	118	23	226280	2.3812	0.0086275	WNT4
ENSG00000175505	11	67131639	67141648	28	7	216848	2.3812	0.0086283	CLCF1
ENSG00000187626	6	28212401	28227011	56	19	195608	2.381	0.0086323	ZKSCAN4
ENSG00000196628	18	52889562	53332018	1099	79	206614	2.3808	0.0086385	TCF4
ENSG00000006194	16	3313743	3351401	76	15	183769	2.3806	0.0086433	ZNF263
ENSG00000112299	6	133002729	133035188	224	22	215462	2.3802	0.0086516	VNN1
ENSG00000137338	6	28249314	28270326	96	24	205754	2.3801	0.0086531	PGBD1
ENSG00000156395	10	106400859	107024993	2811	78	210517	2.3793	0.0086738	SORCS3
ENSG00000204472	6	31582961	31584798	9	4	236935	2.3788	0.0086837	AIF1
ENSG00000072274	3	195754054	195809060	276	37	220554	2.378	0.0087042	TFRC
ENSG00000197140	8	38964509	39142430	608	26	205619	2.3777	0.0087103	ADAM32
ENSG00000197162	16	30585061	30597092	22	10	169962	2.3749	0.0087772	ZNF785
ENSG00000236699	4	106473777	106629250	591	54	208730	2.3721	0.0088446	ARHGEF38
ENSG00000010704	6	26087509	26098571	51	21	197732	2.3712	0.0088643	HFE
ENSG00000162086	16	3355406	3368852	59	8	177472	2.3697	0.0089021	ZNF75A
ENSG00000075651	3	171318195	171528740	865	27	209162	2.3684	0.0089322	PLD1
ENSG00000113555	5	141323150	141349304	76	21	220489	2.3675	0.0089535	PCDH12
ENSG00000140521	15	89859534	89878092	78	18	177185	2.3667	0.0089733	POLG
ENSG00000123080	1	51426417	51440305	23	8	199745	2.3667	0.0089736	CDKN2C
ENSG00000113196	5	153854532	153857824	11	6	252235	2.3665	0.0089783	HAND1
ENSG00000108950	17	66531254	66597530	202	40	217153	2.3664	0.0089813	FAM20A
ENSG00000184357	6	27834570	27835359	12	7	173960	2.366	0.0089908	HIST1H1B
ENSG00000143318	1	160160285	160171676	35	12	187958	2.3654	0.009005	CASQ1
ENSG00000205517	19	11495017	11530018	115	13	203798	2.3652	0.0090108	RGL3
ENSG00000168872	16	70380732	70407286	65	17	178244	2.365	0.0090148	DDX19A
ENSG00000163810	3	44916100	44956482	195	19	195468	2.3632	0.0090591	TGM4
ENSG00000162650	1	110026101	110035426	22	8	186707	2.3626	0.0090729	ATXN7L2
ENSG00000111348	12	15094951	15114662	61	13	215825	2.3619	0.0090903	ARHGDIB
ENSG00000163499	2	219854911	219858143	2	1	116507	2.3615	0.0091011	CRYBA2
ENSG00000092607	1	119425669	119532179	372	36	227878	2.3611	0.0091102	TBX15
ENSG00000103546	16	55689516	55740104	231	47	220549	2.3606	0.009123	SLC6A2
ENSG00000143355	1	197881037	197904608	77	20	206905	2.3588	0.0091677	LHX9
ENSG00000125144	16	56700643	56701977	11	5	239369	2.3573	0.0092037	MT1G
ENSG00000224586	6	28493702	28502729	38	12	192777	2.3572	0.0092059	GPX5
ENSG00000170959	11	30851916	31391357	1192	45	202916	2.3558	0.0092402	DCDC1
ENSG00000108474	17	16120505	16252115	433	22	195905	2.3541	0.0092827	PIGL
ENSG00000136141	13	47127303	47327175	704	46	219375	2.3532	0.0093053	LRCH1
ENSG00000143194	1	166958346	166991451	112	20	215688	2.3511	0.0093596	MAEL
ENSG00000198963	9	77112281	77308093	586	53	221340	2.3505	0.0093738	RORB
ENSG00000108518	17	4848947	4852356	18	9	193302	2.3501	0.0093842	PFN1
ENSG00000142149	21	33245628	33416946	740	72	221580	2.3477	0.0094445	HUNK
ENSG00000143226	1	161475220	161493803	78	15	197940	2.3466	0.0094722	FCGR2A
ENSG00000179979	4	1385340	1389780	17	3	179821	2.3413	0.0096074	CRIPAK
ENSG00000112511	6	33378176	33384230	18	8	186296	2.339	0.0096669	PHF1
ENSG00000139364	12	125671382	126146917	1897	182	222197	2.3369	0.0097217	TMEM132B
ENSG00000144426	2	203879602	204091101	453	42	204841	2.3368	0.0097252	NBEAL1
ENSG00000155368	2	120124497	120130126	30	8	242369	2.3362	0.0097391	DBI
ENSG00000145863	5	160974069	161129599	514	34	206996	2.3344	0.0097877	GABRA6
ENSG00000198835	1	228337553	228347527	25	11	189069	2.3334	0.0098148	GJC2
ENSG00000089159	12	120648250	120703574	127	24	198326	2.3331	0.0098208	PXN
ENSG00000119866	2	60678302	60780702	209	46	224420	2.3327	0.0098324	BCL11A
ENSG00000120242	9	21409146	21410184	2	1	187269	2.3315	0.0098631	IFNA8
ENSG00000115232	2	182321929	182400914	301	35	221447	2.3308	0.0098811	ITGA4
ENSG00000108622	17	62079954	62097994	29	8	160356	2.3291	0.0099279	ICAM2
ENSG00000214929	9	84603687	84610171	23	13	186798	2.3283	0.0099479	SPATA31D1
ENSG00000242485	1	1337288	1342693	22	8	191551	2.3269	0.0099863	MRPL20
ENSG00000171484	9	125390858	125391852	9	3	246379	2.3246	0.010046	OR1B1
ENSG00000137098	9	35808042	35812269	9	5	171676	2.3213	0.010137	SPAG8
ENSG00000157680	7	137065783	137531838	1392	87	201331	2.32	0.010172	DGKI
ENSG00000015592	8	27092840	27115937	130	19	217974	2.3184	0.010213	STMN4
ENSG00000157184	1	53662101	53679869	39	12	219571	2.3183	0.010216	CPT2
ENSG00000171160	10	99374310	99393344	60	13	200906	2.3181	0.010221	MORN4
ENSG00000168137	3	9439299	9520924	231	27	207262	2.318	0.010224	SETD5
ENSG00000163527	3	31574130	31679112	259	19	219709	2.3179	0.010226	STT3B
ENSG00000056972	6	111877657	111927481	196	29	217934	2.3177	0.010232	TRAF3IP2
ENSG00000204293	11	124252291	124253258	4	2	188723	2.3175	0.010238	OR8B2
ENSG00000117148	1	18081808	18153558	251	29	210039	2.3173	0.010243	ACTL8
ENSG00000159314	17	43471275	43511787	132	11	203038	2.317	0.010252	ARHGAP27
ENSG00000044524	3	89156674	89531284	1122	45	203069	2.3157	0.010287	EPHA3
ENSG00000166402	11	8040791	8127659	371	61	220494	2.3146	0.010317	TUB
ENSG00000048342	4	15471489	15603180	415	49	215534	2.312	0.010389	CC2D2A
ENSG00000205669	14	74077649	74086592	31	10	214787	2.3105	0.010431	ACOT6
ENSG00000151500	11	134118173	134123264	10	5	206115	2.3099	0.010447	THYN1
ENSG00000165271	9	33461439	33473928	49	18	205985	2.3086	0.010483	NOL6
ENSG00000160326	9	136336217	136344259	30	11	237663	2.3065	0.010542	SLC2A6
ENSG00000137693	11	101981192	102104154	418	33	207172	2.3058	0.010561	YAP1
ENSG00000169733	17	80005778	80009707	19	3	233412	2.3055	0.010568	RFNG
ENSG00000181555	3	47057919	47205457	301	23	195277	2.3051	0.010579	SETD2
ENSG00000204542	6	31079000	31080336	21	7	237991	2.3044	0.010601	C6orf15
ENSG00000204427	6	31654726	31671221	58	19	183970	2.3041	0.010609	ABHD16A
ENSG00000162877	1	205797150	205819260	62	20	231185	2.3039	0.010614	PM20D1
ENSG00000138311	10	64133951	64431771	1221	94	216917	2.2998	0.010729	ZNF365
ENSG00000162618	1	79355449	79472403	581	27	239508	2.2994	0.01074	ELTD1
ENSG00000111678	12	7052141	7055166	21	10	171300	2.2992	0.010746	C12orf57
ENSG00000180596	6	26115101	26124154	63	18	186791	2.299	0.010754	HIST1H2BC
ENSG00000150672	11	83166055	85338966	8734	241	212480	2.2981	0.010778	DLG2
ENSG00000171219	11	64590859	64612041	70	16	200866	2.2972	0.010803	CDC42BPG
ENSG00000104774	19	12757325	12777556	54	16	189654	2.2972	0.010805	MAN2B1
ENSG00000181754	1	110046797	110052360	12	6	228274	2.2963	0.010829	AMIGO1
ENSG00000168566	6	7590432	7612200	78	14	221557	2.2959	0.010841	SNRNP48
ENSG00000155530	7	133812052	133949343	637	25	195731	2.2953	0.010858	LRGUK
ENSG00000198580	7	6713376	6715991	16	6	220593	2.2951	0.010863	AC073343.1
ENSG00000204387	6	31802385	31807541	35	19	185715	2.2947	0.010876	C6orf48
ENSG00000010379	12	329789	372039	215	37	198850	2.2945	0.010882	SLC6A13
ENSG00000256073	21	33765439	33766254	5	3	204641	2.2932	0.010917	C21orf119
ENSG00000255152	6	31707797	31732628	114	37	189705	2.2931	0.010921	MSH5-SAPCD1
ENSG00000134533	12	15260717	15501609	629	43	218252	2.2923	0.010944	RERG
ENSG00000166448	7	98444111	98468394	67	14	199980	2.2889	0.011041	TMEM130
ENSG00000121440	3	73431584	73674091	872	89	212445	2.2862	0.011122	PDZRN3
ENSG00000256980	6	73933267	73935493	5	2	261251	2.2856	0.011139	KHDC1L
ENSG00000100731	14	71374122	71582099	767	28	204656	2.2842	0.011181	PCNX
ENSG00000133315	11	63766030	63933578	552	67	211381	2.284	0.011186	MACROD1
ENSG00000170364	3	4344988	4359251	97	13	160445	2.2819	0.011249	SETMAR
ENSG00000250673	4	147145709	147150208	12	6	191665	2.2814	0.011262	RP11-6L6.2
ENSG00000143079	1	112938803	113006078	190	9	230679	2.2813	0.011266	CTTNBP2NL
ENSG00000002919	17	46180719	46200436	90	15	219700	2.2809	0.011277	SNX11
ENSG00000153896	19	35248981	35264134	39	15	213754	2.2808	0.011281	ZNF599
ENSG00000100987	20	25051521	25062996	53	7	211142	2.2794	0.011321	VSX1
ENSG00000100380	22	41220539	41253026	63	14	207537	2.2757	0.011431	ST13
ENSG00000204422	6	31654739	31681849	106	32	182211	2.2756	0.011436	XXbac-BPG32J3.20
ENSG00000135862	1	182992595	183114727	593	14	221296	2.2751	0.011449	LAMC1
ENSG00000258839	16	89978527	89987385	45	10	224493	2.2742	0.011477	MC1R
ENSG00000138496	3	122246771	122283424	110	17	225407	2.2716	0.011555	PARP9
ENSG00000146757	7	64838712	64866038	118	13	222325	2.271	0.011574	ZNF92
ENSG00000068878	2	54091204	54197977	395	28	222699	2.271	0.011575	PSME4
ENSG00000172572	12	20522179	20837315	1366	88	220027	2.27	0.011603	PDE3A
ENSG00000070010	22	19437433	19466738	105	18	211974	2.2699	0.011606	UFD1L
ENSG00000108556	17	4801069	4806369	37	14	192848	2.2673	0.011687	CHRNE
ENSG00000262664	17	1945327	1946724	8	4	215238	2.2664	0.011714	OVCA2
ENSG00000100167	22	42372276	42394225	91	18	198208	2.2661	0.011722	2025-09-03
ENSG00000136045	12	108079509	108106944	104	18	213011	2.2655	0.011741	PWP1
ENSG00000179841	14	64932217	64941221	17	8	210922	2.2652	0.011751	AKAP5
ENSG00000096654	6	27418522	27440897	117	11	216303	2.2651	0.011754	ZNF184
ENSG00000119737	2	54080050	54087126	23	9	214600	2.2651	0.011754	GPR75
ENSG00000134825	11	61535973	61560274	58	17	190949	2.2634	0.011806	TMEM258
ENSG00000168952	14	25278862	25519503	1007	72	222206	2.2624	0.011835	STXBP6
ENSG00000152795	4	83343717	83351294	35	8	227552	2.2621	0.011846	HNRNPDL
ENSG00000033327	11	77926343	78129394	732	23	190442	2.2618	0.011856	GAB2
ENSG00000185480	12	102513956	102591298	241	29	197822	2.2605	0.011894	PARPBP
ENSG00000153487	13	111365083	111373421	26	8	199261	2.2574	0.011991	ING1
ENSG00000078304	14	102228135	102394326	618	55	220797	2.2573	0.011993	PPP2R5C
ENSG00000169371	15	75890424	75918810	69	9	200546	2.2549	0.012069	SNUPN
ENSG00000069849	3	141594966	141645356	227	26	225876	2.2542	0.01209	ATP1B3
ENSG00000161682	17	42430583	42441243	21	10	195337	2.2533	0.01212	FAM171A2
ENSG00000114439	3	107241783	107530171	832	57	205588	2.2522	0.012154	BBX
ENSG00000266086	17	56066399	56082614	48	13	195106	2.252	0.012161	RP11-159D12.5
ENSG00000063180	19	49141199	49149569	17	5	214732	2.2509	0.012195	CA11
ENSG00000154146	11	124609742	124617106	15	4	217024	2.2481	0.012284	NRGN
ENSG00000175105	3	88188254	88193815	22	8	180274	2.2477	0.012299	ZNF654
ENSG00000091542	17	18086392	18113268	106	18	205342	2.2472	0.012314	ALKBH5
ENSG00000136754	10	27035522	27150016	537	30	211423	2.2463	0.012341	ABI1
ENSG00000236294	7	113091127	113091457	1	1	268310	2.2439	0.01242	TSRM
ENSG00000111325	12	123459127	123464590	17	6	174659	2.2421	0.012477	OGFOD2
ENSG00000140945	16	82660408	83830204	8518	394	224451	2.2415	0.012496	CDH13
ENSG00000101782	18	21032787	21066567	105	21	221935	2.241	0.012514	RIOK3
ENSG00000078328	16	6069095	7763340	13478	523	217700	2.2409	0.012515	RBFOX1
ENSG00000198794	15	75249560	75313837	235	31	210287	2.24	0.012547	SCAMP5
ENSG00000119414	9	127908852	127952218	140	19	205224	2.2383	0.012599	PPP6C
ENSG00000248458	1	67131547	67142710	42	10	221919	2.2382	0.012605	AL139147.1
ENSG00000105516	19	49133287	49140695	16	6	206608	2.2348	0.012716	DBP
ENSG00000198551	19	11670189	11729950	245	34	206919	2.2348	0.012716	ZNF627
ENSG00000197808	19	37128094	37157755	80	14	227485	2.2346	0.012723	ZNF461
ENSG00000156374	10	105062553	105110891	106	26	191554	2.2342	0.012735	PCGF6
ENSG00000167657	19	3958451	3971121	37	9	203369	2.2341	0.012738	DAPK3
ENSG00000160948	8	145649000	145653931	20	8	163075	2.2334	0.012761	VPS28
ENSG00000180318	12	85673885	85695562	52	12	211967	2.2333	0.012764	ALX1
ENSG00000095015	5	56111401	56191979	311	27	208352	2.2329	0.012777	MAP3K1
ENSG00000167377	16	71481500	71496998	54	17	203240	2.2316	0.01282	ZNF23
ENSG00000140403	15	78556428	78574538	81	19	217908	2.2316	0.012822	DNAJA4
ENSG00000255046	8	11655437	11660077	48	16	209534	2.231	0.012842	RP11-297N6.4
ENSG00000172932	11	67056018	67069956	34	12	177713	2.2302	0.012866	ANKRD13D
ENSG00000176273	10	95653730	95715819	132	11	207348	2.2298	0.01288	SLC35G1
ENSG00000269891	10	98757795	99052413	1257	97	208730	2.2291	0.012903	ARHGAP19-SLIT1
ENSG00000123901	11	94110477	94134585	132	24	222740	2.2291	0.012905	GPR83
ENSG00000134363	5	52776239	52782964	20	11	195783	2.2281	0.012938	FST
ENSG00000243244	2	48756522	48826025	339	32	221991	2.2261	0.013004	STON1
ENSG00000058063	3	182511288	182639423	377	19	208750	2.2249	0.013044	ATP11B
ENSG00000137996	1	100731763	100758325	91	11	215090	2.2234	0.013095	RTCA
ENSG00000109971	11	122928197	122933938	43	13	209506	2.2211	0.013172	HSPA8
ENSG00000007541	16	616995	634136	84	8	201073	2.2169	0.013315	PIGQ
ENSG00000100532	14	54976530	55005567	79	12	184533	2.2149	0.013382	CGRRF1
ENSG00000196565	11	5274420	5667019	3124	116	206560	2.2141	0.013411	HBG2
ENSG00000236939	8	104145191	104153703	32	11	225015	2.2133	0.013438	C8orf56
ENSG00000206384	3	130279178	130396999	319	43	199861	2.2126	0.013464	COL6A6
ENSG00000134198	1	115590632	115632121	195	29	233740	2.2125	0.013467	TSPAN2
ENSG00000151067	12	2079952	2802108	2712	224	208370	2.2119	0.013488	CACNA1C
ENSG00000075624	7	5566782	5603415	170	39	200909	2.2116	0.013496	ACTB
ENSG00000164241	5	126378250	126409184	97	12	217982	2.2111	0.013516	C5orf63
ENSG00000040633	17	7138347	7143041	7	4	207656	2.2094	0.013574	PHF23
ENSG00000159842	17	906758	1132315	1217	145	206946	2.2089	0.013591	ABR
ENSG00000198517	7	1570350	1582679	47	9	228625	2.2065	0.013675	MAFK
ENSG00000011638	16	21169698	21191937	57	12	215923	2.2063	0.013682	TMEM159
ENSG00000225190	17	43513266	43568115	157	10	176926	2.2059	0.013696	PLEKHM1
ENSG00000161999	16	731671	734529	11	6	180959	2.2035	0.01378	JMJD8
ENSG00000213658	16	28996147	29002104	12	5	191924	2.2027	0.013806	LAT
ENSG00000055957	3	52811603	52826078	67	13	191489	2.2025	0.013813	ITIH1
ENSG00000241404	6	32132360	32136058	21	10	180454	2.2017	0.013842	EGFL8
ENSG00000111206	12	2966847	2986206	45	14	200392	2.2006	0.013881	FOXM1
ENSG00000187715	3	127634075	127706514	215	28	224805	2.1981	0.01397	KBTBD12
ENSG00000164181	5	60047618	60140216	331	30	213804	2.1975	0.013991	ELOVL7
ENSG00000124882	4	75230860	75254468	98	11	206702	2.1971	0.014006	EREG
ENSG00000087152	17	42269173	42277481	18	11	181195	2.1968	0.014016	ATXN7L3
ENSG00000183814	1	226418850	226497570	184	28	204599	2.1968	0.014017	LIN9
ENSG00000187066	11	64852451	64856847	13	6	185093	2.1961	0.014041	TMEM262
ENSG00000254004	19	37001597	37019562	54	11	232621	2.1958	0.014054	ZNF260
ENSG00000111780	12	120876001	120897809	82	17	209642	2.1952	0.014074	AL021546.6
ENSG00000152601	3	151961617	152183569	534	36	204898	2.1952	0.014076	MBNL1
ENSG00000075790	7	107220422	107269615	118	22	199708	2.195	0.014084	BCAP29
ENSG00000221818	8	25699246	25902913	872	110	213952	2.1934	0.014139	EBF2
ENSG00000249967	10	99344131	99433667	302	38	201015	2.1921	0.014186	PI4K2A
ENSG00000171532	17	37759789	37766030	8	4	199432	2.1919	0.014195	NEUROD2
ENSG00000122378	10	82167585	82192753	99	21	207709	2.1918	0.014198	FAM213A
ENSG00000080815	14	73603126	73690399	299	28	195064	2.1917	0.014201	PSEN1
ENSG00000162302	11	64126620	64139687	40	7	200872	2.1917	0.014201	RPS6KA4
ENSG00000132024	19	14017014	14041692	71	18	176092	2.1905	0.014245	CC2D1A
ENSG00000162729	1	160061130	160068733	15	4	233906	2.1896	0.014276	IGSF8
ENSG00000122543	7	5919458	5925993	49	15	209895	2.1894	0.014285	OCM
ENSG00000117114	1	81771845	82458120	3059	198	218034	2.1884	0.014319	LPHN2
ENSG00000110422	11	33278218	33378569	237	24	213861	2.1874	0.014355	HIPK3
ENSG00000164970	9	34398182	34458568	228	35	208781	2.187	0.01437	FAM219A
ENSG00000157657	9	116638562	116818871	659	58	219568	2.1868	0.014378	ZNF618
ENSG00000158321	7	69063905	70258054	3685	113	211492	2.1865	0.01439	AUTS2
ENSG00000064835	3	87308554	87325737	47	12	213015	2.1848	0.014451	POU1F1
ENSG00000119508	9	102584137	102629173	61	15	210769	2.1838	0.01449	NR4A3
ENSG00000269657	17	66539369	66542970	13	5	218886	2.1831	0.014514	AC079210.1
ENSG00000204695	6	29274403	29275519	7	5	192529	2.183	0.014517	OR14J1
ENSG00000102802	13	31480328	31499709	76	21	208423	2.183	0.014519	MEDAG
ENSG00000123307	12	55413729	55423798	34	9	201236	2.1828	0.014524	NEUROD4
ENSG00000145826	5	135257968	135290723	175	24	220909	2.1828	0.014526	LECT2
ENSG00000118600	12	64173583	64203338	59	12	213366	2.1827	0.01453	TMEM5
ENSG00000136933	9	127962821	127996437	124	24	191280	2.1824	0.014539	RABEPK
ENSG00000182103	11	82443053	82444906	9	3	232938	2.1815	0.014573	FAM181B
ENSG00000155252	10	99344131	99436191	312	39	201746	2.1814	0.014577	PI4K2A
ENSG00000267909	14	70038216	70040339	6	2	238840	2.1804	0.014612	CCDC177
ENSG00000105647	19	18263928	18281350	45	10	224890	2.1792	0.014659	PIK3R2
ENSG00000154001	14	63838075	64010092	760	39	191586	2.1791	0.014663	PPP2R5E
ENSG00000256861	12	122692326	122750970	174	23	186340	2.1772	0.014732	RP11-512M8.5
ENSG00000100387	22	41347351	41369313	29	10	182819	2.1766	0.014755	RBX1
ENSG00000184321	11	5423827	5424777	19	4	215087	2.1763	0.014766	OR51J1
ENSG00000158019	2	28112808	28561768	1443	68	208301	2.1762	0.014769	BRE
ENSG00000113262	5	178405328	178423207	138	20	196084	2.1757	0.01479	GRM6
ENSG00000172531	11	67165654	67188654	69	15	200475	2.1751	0.014811	PPP1CA
ENSG00000083937	3	87276421	87304698	103	22	201874	2.1751	0.014813	CHMP2B
ENSG00000011295	17	15902694	15948329	145	14	213546	2.174	0.014852	TTC19
ENSG00000164535	7	6448757	6523821	383	38	220827	2.1736	0.014867	DAGLB
ENSG00000090520	3	186285192	186315061	100	7	233087	2.1727	0.0149	DNAJB11
ENSG00000072210	17	19551449	19580911	97	17	208949	2.1722	0.014921	ALDH3A2
ENSG00000133742	8	86239837	86291243	128	26	202498	2.1721	0.014924	CA1
ENSG00000170423	12	53231588	53242876	60	8	173275	2.1714	0.014951	KRT78
ENSG00000108309	17	42385781	42396039	27	10	188505	2.1711	0.014962	RUNDC3A
ENSG00000144815	3	101498046	101547073	122	19	212524	2.1706	0.014981	NXPE3
ENSG00000163320	3	88101094	88199035	341	13	208827	2.1701	0.015	CGGBP1
ENSG00000152137	12	119616447	119658936	152	33	219510	2.1697	0.015014	HSPB8
ENSG00000198704	6	28471073	28495992	124	29	189972	2.1696	0.015018	GPX6
ENSG00000198522	2	27851114	27874375	88	15	184327	2.1695	0.015021	GPN1
ENSG00000140795	16	46740891	46824319	120	27	172230	2.1695	0.015023	MYLK3
ENSG00000173626	6	116816152	116866773	195	20	221353	2.1689	0.015045	TRAPPC3L
ENSG00000075568	2	98372799	98612388	702	27	198074	2.1676	0.015094	TMEM131
ENSG00000221986	1	109834987	109849663	54	16	224587	2.167	0.015118	MYBPHL
ENSG00000064932	19	1107636	1174282	299	37	210419	2.1666	0.015132	SBNO2
ENSG00000151632	10	5029967	5060223	213	27	194490	2.1663	0.015143	AKR1C2
ENSG00000144233	2	128619204	128643496	63	13	200325	2.1655	0.015174	AMMECR1L
ENSG00000174669	11	66129992	66139685	34	8	191581	2.1648	0.015203	SLC29A2
ENSG00000173575	15	93426526	93571237	520	36	217309	2.1643	0.01522	CHD2
ENSG00000134200	1	115572415	115576941	26	5	246537	2.1638	0.015242	TSHB
ENSG00000073756	1	186640923	186649559	22	8	227204	2.1624	0.015295	PTGS2
ENSG00000139318	12	89741009	89747048	30	6	243855	2.1623	0.015296	DUSP6
ENSG00000139971	14	58466453	58764857	878	59	221149	2.1619	0.015314	C14orf37
ENSG00000204351	6	31926857	31937532	49	19	210173	2.1613	0.015334	SKIV2L
ENSG00000114030	3	122140796	122233792	302	23	210185	2.1607	0.015358	KPNA1
ENSG00000132155	3	12625100	12705725	284	20	210663	2.1606	0.015364	RAF1
ENSG00000143951	2	63348518	64054977	2130	45	209953	2.1604	0.01537	WDPCP
ENSG00000120875	8	29190581	29208185	66	13	214490	2.1602	0.015378	DUSP4
ENSG00000174792	4	76481258	76491095	43	11	224448	2.1597	0.015399	C4orf26
ENSG00000174021	1	84964008	84972248	38	12	219064	2.1595	0.015405	GNG5
ENSG00000255468	11	66115421	66132275	51	9	203860	2.1595	0.015406	RP11-867G23.8
ENSG00000259112	11	77728017	77790911	356	25	216067	2.1595	0.015406	NDUFC2-KCTD14
ENSG00000196367	7	98475556	98610866	377	25	210586	2.1588	0.015432	TRRAP
ENSG00000253379	8	72315675	72504260	560	47	220926	2.1578	0.015472	RP11-1102P16.1
ENSG00000183310	1	248737022	248738080	1	1	35297	2.1568	0.01551	OR2T34
ENSG00000204388	6	31795512	31798031	6	4	176473	2.1556	0.015558	HSPA1B
ENSG00000110876	12	109015686	109027735	43	16	174881	2.1552	0.015573	SELPLG
ENSG00000065361	12	56473641	56497289	54	16	197998	2.1523	0.015686	ERBB3
ENSG00000164855	7	1581871	1600457	87	12	204616	2.1519	0.015702	TMEM184A
ENSG00000149557	11	125315646	125366213	211	32	197053	2.1516	0.015715	FEZ1
ENSG00000165801	14	21538429	21558399	63	11	218895	2.1513	0.015725	ARHGEF40
ENSG00000213654	6	32158543	32163300	16	8	188381	2.1503	0.015766	GPSM3
ENSG00000148498	10	34398488	35104253	2429	90	211420	2.1498	0.015784	PARD3
ENSG00000151790	4	156775890	156841558	403	27	205689	2.1498	0.015785	TDO2
ENSG00000164776	7	56148440	56160689	55	13	231444	2.1488	0.015827	PHKG1
ENSG00000108946	17	66507921	66547460	145	23	215742	2.1476	0.015871	PRKAR1A
ENSG00000245017	12	98879322	98897633	77	15	228226	2.1473	0.015886	RP11-181C3.1
ENSG00000136238	7	6414154	6443608	190	31	202881	2.1472	0.015889	RAC1
ENSG00000229729	3	88108424	88188123	277	11	208098	2.146	0.015937	RP11-159G9.5
ENSG00000156411	14	104378625	104394606	87	12	197109	2.1456	0.015951	C14orf2
ENSG00000013306	17	42396993	42402238	23	8	224761	2.1419	0.016102	SLC25A39
ENSG00000198742	7	98625061	98741723	320	48	204568	2.1404	0.016162	SMURF1
ENSG00000176454	15	34651106	34659479	25	9	212427	2.1399	0.016183	LPCAT4
ENSG00000105671	19	19030484	19039436	33	11	200067	2.1395	0.016199	DDX49
ENSG00000133110	13	38136720	38172981	127	20	214095	2.1392	0.016208	POSTN
ENSG00000122674	7	5938356	5965605	73	12	89818	2.1383	0.016247	CCZ1
ENSG00000156239	21	30244513	30257693	77	10	213371	2.1378	0.016266	N6AMT1
ENSG00000078898	20	31595406	31611515	57	16	203911	2.1374	0.016285	BPIFB2
ENSG00000108924	17	53342373	53402426	165	32	211763	2.1364	0.016324	HLF
ENSG00000171320	8	27629466	27670157	177	11	229879	2.1363	0.016329	ESCO2
ENSG00000122033	13	28009776	28024739	87	13	213829	2.1352	0.016373	MTIF3
ENSG00000130669	19	39616410	39673456	215	28	202059	2.1345	0.016402	PAK4
ENSG00000086619	1	236378855	236445319	420	15	232909	2.1344	0.016406	ERO1LB
ENSG00000035499	5	59892739	59996017	276	24	192548	2.134	0.01642	DEPDC1B
ENSG00000135175	7	97613996	97620481	40	6	225433	2.134	0.016423	OCM2
ENSG00000157833	2	26395960	26412532	48	10	221093	2.1336	0.016438	GAREML
ENSG00000173120	11	66886740	67025558	264	31	185615	2.1328	0.016469	KDM2A
ENSG00000175463	11	67171386	67177560	21	8	214412	2.1324	0.016487	TBC1D10C
ENSG00000213822	19	51979838	51994206	88	10	235892	2.132	0.016502	CEACAM18
ENSG00000158373	6	26158349	26171577	32	12	185211	2.1317	0.016516	HIST1H2BD
ENSG00000179915	2	50145643	51259674	4632	169	225324	2.1315	0.016523	NRXN1
ENSG00000126934	19	4090319	4124126	107	22	217380	2.1315	0.016524	MAP2K2
ENSG00000185924	17	1837971	1928639	429	50	211951	2.1307	0.016556	RTN4RL1
ENSG00000197818	20	48429250	48508779	348	28	214844	2.1303	0.016572	SLC9A8
ENSG00000182511	15	91426925	91439006	51	10	199352	2.1302	0.016579	FES
ENSG00000179021	3	88198893	88217879	67	9	198701	2.1301	0.016581	C3orf38
ENSG00000183161	11	22644079	22647387	11	7	200802	2.1298	0.016593	FANCF
ENSG00000181873	1	228353516	228369958	41	14	192737	2.1297	0.016597	IBA57
ENSG00000085382	6	105175968	105307794	427	27	202360	2.1293	0.016615	HACE1
ENSG00000139719	12	122714111	122751068	110	17	196729	2.1289	0.01663	VPS33A
ENSG00000184047	12	122692210	122712081	61	14	169957	2.1283	0.016658	DIABLO
ENSG00000153234	2	157180944	157198860	27	10	183809	2.1272	0.016702	NR4A2
ENSG00000196263	19	57019212	57041590	101	13	221968	2.1268	0.016718	ZNF471
ENSG00000273331	3	196042953	196065244	90	15	227266	2.1262	0.016744	TM4SF19
ENSG00000152760	1	67218142	67244470	86	11	244195	2.126	0.016752	TCTEX1D1
ENSG00000116874	1	119573839	119683294	352	29	224700	2.125	0.016795	WARS2
ENSG00000185053	8	13947373	15095848	9052	217	211333	2.1243	0.016824	SGCZ
ENSG00000108578	17	28575218	28619074	97	20	215651	2.124	0.016834	BLMH
ENSG00000064115	12	27126128	27167367	136	27	235388	2.123	0.016875	TM7SF3
ENSG00000157353	16	70488324	70514177	89	14	150049	2.1223	0.016907	FUK
ENSG00000145107	3	196046213	196065374	84	14	227108	2.1217	0.01693	TM4SF19
ENSG00000267022	19	44529506	44591471	276	24	186467	2.1215	0.016939	ZNF223
ENSG00000105552	19	49298319	49314286	42	9	211729	2.1184	0.017071	BCAT2
ENSG00000143157	1	166808681	166825581	41	11	205542	2.1182	0.017078	POGK
ENSG00000075188	12	102467967	102513902	149	27	208508	2.1178	0.017096	NUP37
ENSG00000146233	6	46517541	46620523	364	30	214237	2.1174	0.017113	CYP39A1
ENSG00000205971	7	1732446	1733961	5	2	254191	2.117	0.01713	AC074389.6
ENSG00000138111	10	104221149	104236802	67	8	232595	2.1162	0.017163	TMEM180
ENSG00000136840	9	130670165	130679317	40	16	166982	2.1158	0.017182	ST6GALNAC4
ENSG00000256394	4	156750881	156787425	215	29	194318	2.1157	0.017185	ASIC5
ENSG00000124587	6	42931608	42946958	72	13	218851	2.1156	0.017189	PEX6
ENSG00000268173	19	18263968	18288927	68	14	228868	2.115	0.017217	PIK3R2
ENSG00000104998	19	14142560	14163743	81	13	204150	2.1145	0.017237	IL27RA
ENSG00000145242	4	66185281	66536213	1650	80	223368	2.1144	0.017239	EPHA5
ENSG00000186510	1	16345370	16360545	107	17	214632	2.1142	0.017249	CLCNKA
ENSG00000134709	1	60280458	60342050	163	26	225444	2.1136	0.017274	HOOK1
ENSG00000170893	3	129693148	129696781	22	5	183077	2.1135	0.017278	TRH
ENSG00000260916	15	55632230	55700708	329	23	212294	2.1134	0.017285	CCPG1
ENSG00000181915	10	64564516	64568238	8	3	250619	2.112	0.017341	ADO
ENSG00000144339	2	192813769	193060435	647	71	209589	2.1116	0.017359	TMEFF2
ENSG00000104969	19	2754712	2783369	102	10	195193	2.1085	0.017494	SGTA
ENSG00000130540	22	44220389	44258398	177	21	224676	2.1076	0.017534	SULT4A1
ENSG00000104320	8	90945564	91015456	288	21	200557	2.1071	0.017552	NBN
ENSG00000230453	9	33524392	33573007	181	26	192520	2.1071	0.017554	ANKRD18B
ENSG00000169021	19	29698173	29704448	33	10	187834	2.107	0.017559	UQCRFS1
ENSG00000006074	17	34391640	34399392	19	6	239309	2.1054	0.017627	CCL18
ENSG00000112343	6	25963030	25987384	109	36	181673	2.1053	0.017631	TRIM38
ENSG00000237649	6	33359313	33377701	81	22	177827	2.1033	0.017721	KIFC1
ENSG00000183092	14	101003486	101053750	193	30	197551	2.1028	0.01774	BEGAIN
ENSG00000181856	17	7184986	7191576	12	6	215252	2.102	0.017776	SLC2A4
ENSG00000118137	11	116706467	116708666	10	4	254158	2.1018	0.017784	APOA1
ENSG00000126856	16	90122974	90158480	144	20	207096	2.1017	0.017788	PRDM7
ENSG00000160949	8	145654165	145669827	76	8	200082	2.1002	0.017857	TONSL
ENSG00000170871	4	6783102	6885897	189	31	208620	2.0997	0.017878	KIAA0232
ENSG00000165202	9	125376948	125378026	8	5	206414	2.0995	0.017885	OR1Q1
ENSG00000185664	12	56347889	56367101	28	13	191882	2.099	0.017909	PMEL
ENSG00000147408	8	19261672	19615540	1846	105	226524	2.0986	0.017926	CSGALNACT1
ENSG00000143369	1	150480538	150486265	19	8	225493	2.0981	0.017947	ECM1
ENSG00000069329	16	46690054	46723430	38	12	143488	2.0979	0.017957	VPS35
ENSG00000100354	22	40440821	40731812	766	34	196899	2.0979	0.017959	TNRC6B
ENSG00000179889	16	15068448	15233196	270	30	115877	2.0976	0.01797	PDXDC1
ENSG00000148158	9	115513118	115643951	551	23	214573	2.0971	0.017995	SNX30
ENSG00000175779	15	38988799	38992239	26	7	239736	2.0951	0.01808	C15orf53
ENSG00000116128	1	147013182	147098017	302	50	227275	2.0935	0.018153	BCL9
ENSG00000151364	11	77726761	77757237	191	23	209178	2.091	0.018263	KCTD14
ENSG00000169242	1	155099936	155107333	22	8	211099	2.0908	0.018272	EFNA1
ENSG00000100129	22	38244875	38285414	116	17	177995	2.0905	0.018286	EIF3L
ENSG00000215045	7	6537093	6591067	205	46	218914	2.0905	0.018286	GRID2IP
ENSG00000079689	6	25652464	25702011	292	44	196900	2.0884	0.018381	SCGN
ENSG00000149782	11	64018995	64036622	44	19	210756	2.0884	0.018382	PLCB3
ENSG00000188641	1	97543299	98386605	2838	148	216303	2.0876	0.018418	DPYD
ENSG00000181444	7	149461271	149470568	41	12	193415	2.0874	0.018425	ZNF467
ENSG00000089127	12	113344582	113369990	130	6	232235	2.0869	0.018448	OAS1
ENSG00000151715	11	129685714	129729898	180	23	213921	2.0867	0.01846	TMEM45B
ENSG00000065609	6	84262599	84419410	418	31	212976	2.0864	0.018471	SNAP91
ENSG00000204428	6	31644461	31651817	24	9	174374	2.0859	0.018492	LY6G5C
ENSG00000224870	1	1334902	1337426	12	4	211854	2.0858	0.018498	RP4-758J18.2
ENSG00000164659	7	86506222	86689015	580	25	217626	2.0857	0.018501	KIAA1324L
ENSG00000178397	7	6369040	6388612	98	21	178940	2.0851	0.01853	FAM220A
ENSG00000071054	2	102313312	102511149	547	39	198926	2.0842	0.018569	MAP4K4
ENSG00000154783	3	14860469	14975895	639	40	229997	2.0842	0.018572	FGD5
ENSG00000100139	22	38301664	38338829	119	20	176229	2.0832	0.018614	MICALL1
ENSG00000179674	3	160394948	160396233	4	2	197548	2.0832	0.018618	ARL14
ENSG00000186469	14	52292913	52446060	870	77	214792	2.0827	0.018639	GNG2
ENSG00000005981	7	95107756	95169544	247	41	220471	2.0823	0.018655	ASB4
ENSG00000099331	19	17186591	17325346	702	75	215630	2.0821	0.018665	MYO9B
ENSG00000066422	3	101367733	101396339	80	17	206697	2.0817	0.018683	ZBTB11
ENSG00000168993	4	778745	819986	225	34	217627	2.0811	0.018711	CPLX1
ENSG00000184983	22	42481529	42486959	18	6	198881	2.0795	0.018787	NDUFA6
ENSG00000167272	12	121016567	121019201	13	5	236810	2.0783	0.018841	POP5
ENSG00000122203	5	175773064	175788971	40	10	222777	2.0782	0.018845	KIAA1191
ENSG00000187049	11	61159159	61166335	18	6	185136	2.0777	0.01887	TMEM216
ENSG00000205659	14	74551499	74667936	526	21	217473	2.0758	0.018955	LIN52
ENSG00000163909	1	40089825	40105617	49	20	225175	2.0754	0.018973	HEYL
ENSG00000166164	16	50347398	50402845	151	18	219980	2.0742	0.01903	BRD7
ENSG00000134222	1	109822178	109825808	15	10	193835	2.074	0.01904	PSRC1
ENSG00000089775	14	64915824	64971931	153	14	222683	2.074	0.019042	ZBTB25
ENSG00000083535	13	73356197	73590591	866	37	212764	2.0736	0.019059	PIBF1
ENSG00000115363	2	75696428	75796848	382	48	208878	2.0722	0.019125	EVA1A
ENSG00000254858	19	18303992	18307758	13	4	242240	2.0705	0.019203	MPV17L2
ENSG00000083307	8	102504660	102681954	657	63	215450	2.0703	0.019211	GRHL2
ENSG00000139194	12	7276280	7281538	13	5	249252	2.0695	0.019251	RBP5
ENSG00000119703	14	75530873	75545126	35	7	217614	2.0689	0.019278	ZC2HC1C
ENSG00000130477	19	17712137	17799401	436	81	209493	2.0684	0.019302	UNC13A
ENSG00000143761	1	228270361	228286912	41	13	195914	2.068	0.019319	ARF1
ENSG00000145451	4	175558065	175750465	1007	77	215533	2.0677	0.019336	GLRA3
ENSG00000138107	10	104238986	104262482	83	5	230129	2.0672	0.019355	ACTR1A
ENSG00000127990	7	94214542	94285521	146	19	209049	2.0668	0.019378	SGCE
ENSG00000119640	14	75519924	75536186	34	6	214036	2.0653	0.019447	ACYP1
ENSG00000017373	17	36686251	36762183	207	33	200557	2.0644	0.019492	SRCIN1
ENSG00000004142	17	26673659	26684545	14	5	237592	2.0625	0.019579	POLDIP2
ENSG00000134716	1	60358980	60392462	86	16	230444	2.0625	0.019582	CYP2J2
ENSG00000265264	11	6502715	6530208	119	15	210075	2.0624	0.019586	TIMM10B
ENSG00000125971	20	33104214	33128762	40	10	187396	2.0622	0.019595	DYNLRB1
ENSG00000110768	11	18343842	18388591	133	19	209228	2.0616	0.019623	GTF2H1
ENSG00000183715	11	132284871	133402414	5143	334	213783	2.0591	0.019743	OPCML
ENSG00000130254	19	5587010	5624057	131	23	209519	2.0581	0.019789	SAFB2
ENSG00000177465	14	74058410	74063200	19	8	236369	2.0565	0.019868	ACOT4
ENSG00000144218	2	100162323	100759201	1826	74	211593	2.0564	0.019872	AFF3
ENSG00000171060	8	10530147	10558103	76	20	177660	2.0553	0.019926	C8orf74
ENSG00000145293	4	83351715	83382244	100	23	214343	2.0547	0.019954	ENOPH1
ENSG00000138135	10	90965694	90967071	6	3	200004	2.053	0.020035	CH25H
ENSG00000052850	11	44281994	44331716	256	42	223338	2.053	0.020036	ALX4
ENSG00000213930	9	34638130	34651032	34	11	211779	2.0523	0.02007	GALT
ENSG00000070087	3	149682691	149768575	357	30	210568	2.0521	0.020081	PFN2
ENSG00000087053	11	95566046	95658479	337	27	206543	2.0521	0.020082	MTMR2
ENSG00000261652	15	55700746	55710962	58	12	203811	2.0501	0.020175	C15orf65
ENSG00000163530	3	109012635	109035364	81	23	183336	2.0499	0.020185	DPPA2
ENSG00000091622	17	6354584	6459814	436	41	220652	2.0493	0.020217	PITPNM3
ENSG00000226104	19	10751715	10752093	3	2	167108	2.0484	0.020259	AC011475.1
ENSG00000151224	10	82031576	82049440	76	16	233443	2.0479	0.020285	MAT1A
ENSG00000186710	12	113587663	113597081	30	6	194315	2.0475	0.020303	CCDC42B
ENSG00000156299	21	32490734	32932290	1701	130	216645	2.0463	0.020362	TIAM1
ENSG00000138688	4	123073488	123283913	600	37	189377	2.0455	0.020402	KIAA1109
ENSG00000173621	11	66624118	66627946	5	3	176336	2.0452	0.020419	LRFN4
ENSG00000086827	11	113603909	113644533	148	21	230132	2.0447	0.020442	ZW10
ENSG00000163611	3	113161565	113234034	399	24	199617	2.0446	0.020445	SPICE1
ENSG00000185404	2	231191899	231268447	390	31	235335	2.0432	0.020516	SP140L
ENSG00000114520	3	125165495	125239041	312	24	207674	2.0414	0.020605	SNX4
ENSG00000198211	16	89985573	90002500	88	20	210028	2.0408	0.020636	TUBB3
ENSG00000102781	13	30776767	30881621	445	41	219416	2.0397	0.02069	KATNAL1
ENSG00000105245	19	41172596	41196877	98	23	214832	2.0389	0.020729	NUMBL
ENSG00000080845	20	34894258	35157040	398	55	199556	2.0368	0.020837	DLGAP4
ENSG00000153291	6	46620678	46645930	63	17	198638	2.0363	0.020859	SLC25A27
ENSG00000182087	19	1009647	1021117	105	20	230178	2.036	0.020876	TMEM259
ENSG00000273171	17	26691310	26695033	15	6	224493	2.0358	0.020884	CTB-96E2.2
ENSG00000130725	19	59067079	59070327	10	5	169587	2.0355	0.020898	UBE2M
ENSG00000198792	22	38615298	38669040	188	30	197909	2.0353	0.020911	TMEM184B
ENSG00000158480	20	48519928	48532080	55	14	211513	2.0347	0.020939	SPATA2
ENSG00000177469	17	40554470	40575535	107	17	221469	2.0344	0.020956	PTRF
ENSG00000120802	12	98909290	98944157	130	24	215003	2.0341	0.020972	TMPO
ENSG00000212734	17	6554971	6556791	5	2	235894	2.0334	0.021004	C17orf100
ENSG00000134824	11	61560452	61634826	254	29	207931	2.0333	0.021012	FADS2
ENSG00000164307	5	96096521	96143803	302	21	229462	2.0333	0.021012	ERAP1
ENSG00000263020	6	31633879	31641323	40	18	184037	2.0324	0.021059	CSNK2B-LY6G5B-1181
ENSG00000204344	6	31938868	31950598	52	20	176770	2.0323	0.021063	STK19
ENSG00000114648	3	47324407	47388306	104	24	185860	2.0319	0.021081	KLHL18
ENSG00000221962	3	152057484	152058779	3	1	268310	2.0311	0.021122	TMEM14E
ENSG00000109736	4	2932288	2936586	24	11	164879	2.0309	0.021131	MFSD10
ENSG00000267802	14	52436014	52436247	3	2	173960	2.0305	0.021153	AL358333.1
ENSG00000145075	3	180320646	180588793	1013	63	201640	2.0305	0.021154	CCDC39
ENSG00000171490	16	11929056	11945442	51	11	206535	2.03	0.02118	RSL1D1
ENSG00000104892	19	45836692	45854778	69	15	220718	2.0292	0.021221	KLC3
ENSG00000162576	1	1288069	1297157	43	10	194556	2.0288	0.021237	MXRA8
ENSG00000213123	3	196018090	196045170	81	10	226386	2.0279	0.021286	TCTEX1D2
ENSG00000016082	5	50678921	50690564	25	9	226462	2.0273	0.021317	ISL1
ENSG00000174744	11	66104804	66112596	26	9	200619	2.0262	0.021374	BRMS1
ENSG00000180573	6	26124373	26139344	83	21	197409	2.024	0.021486	HIST1H2AC
ENSG00000167904	8	56608983	56685966	244	28	213269	2.0234	0.021518	TMEM68
ENSG00000165496	14	47120222	47121028	2	1	116507	2.0225	0.021561	RPL10L
ENSG00000142207	21	33683329	33765335	295	20	202901	2.0219	0.021595	URB1
ENSG00000141570	17	77765931	77775482	21	7	212161	2.0209	0.021644	CBX8
ENSG00000189362	2	191369068	191399448	86	16	230859	2.0188	0.021754	TMEM194B
ENSG00000134463	10	11784365	11806069	174	14	175593	2.0177	0.02181	ECHDC3
ENSG00000100101	22	38077680	38170137	351	35	207331	2.0172	0.021838	NOL12
ENSG00000131351	19	17160539	17186435	123	19	216836	2.0156	0.021923	HAUS8
ENSG00000269693	19	12636534	12691789	141	27	201922	2.013	0.022057	CTD-2192J16.20
ENSG00000185813	17	79858841	79869340	15	9	149243	2.013	0.022059	PCYT2
ENSG00000130038	12	3715799	3873985	739	71	232446	2.0127	0.022071	EFCAB4B
ENSG00000206432	18	5882071	5895954	47	13	211864	2.0119	0.022113	TMEM200C
ENSG00000188032	19	14192431	14196687	11	6	205351	2.0115	0.022137	C19orf67
ENSG00000184661	8	25316513	25365436	218	22	194486	2.0113	0.022147	CDCA2
ENSG00000198771	1	167599330	167675486	371	60	219421	2.0104	0.022194	RCSD1
ENSG00000165588	14	57267425	57277197	15	5	168090	2.0102	0.022205	OTX2
ENSG00000166501	16	23847322	24231932	1538	111	216692	2.0082	0.022309	PRKCB
ENSG00000051128	19	19040010	19052070	31	12	169323	2.0081	0.022315	HOMER3
ENSG00000187145	1	150266289	150281414	74	11	217326	2.008	0.022324	MRPS21
ENSG00000130338	6	158733692	158932860	869	36	219881	2.0079	0.022327	TULP4
ENSG00000214562	10	89117425	89130452	6	3	70763	2.0078	0.022334	NUTM2D
ENSG00000147459	8	25042238	25275598	925	78	205238	2.0074	0.022355	DOCK5
ENSG00000257218	12	120884241	120899389	57	13	215508	2.0073	0.022357	GATC
ENSG00000137103	9	35814448	35854844	142	33	188672	2.0065	0.022402	TMEM8B
ENSG00000100056	22	19117792	19132197	64	12	168797	2.0064	0.022409	DGCR14
ENSG00000163508	3	27757440	27764206	10	4	220267	2.0053	0.022465	EOMES
ENSG00000196182	1	36805225	36851497	72	11	216595	2.0053	0.022467	STK40
ENSG00000237765	4	15683285	15707188	88	18	218501	2.0044	0.022512	FAM200B
ENSG00000106346	7	6144515	6201195	265	28	219766	2.004	0.022533	USP42
ENSG00000267952	19	7571938	7584508	46	10	216209	2.0037	0.02255	CTD-2207O23.12
ENSG00000080503	9	2015342	2193624	805	99	216357	2.0027	0.022604	SMARCA2
ENSG00000115145	2	152973315	153032506	220	22	199931	2.0023	0.022626	STAM2
ENSG00000145147	4	20254883	20622184	1324	123	212863	2.0018	0.022655	SLIT2
ENSG00000185453	19	48673949	48700877	107	19	195414	2.0004	0.022727	C19orf68
ENSG00000120942	1	11333263	11356106	42	6	223281	1.9992	0.022793	UBIAD1
ENSG00000204859	1	6640061	6649340	22	12	179619	1.9986	0.022824	ZBTB48
ENSG00000129250	17	4901243	4931696	140	29	194124	1.9975	0.022886	KIF1C
ENSG00000041515	13	109248500	109860355	3047	192	221395	1.9974	0.022891	MYO16
ENSG00000079459	8	11653082	11696818	369	34	205861	1.9972	0.022901	FDFT1
ENSG00000198657	11	124293807	124294789	5	2	261251	1.9969	0.02292	OR8B4
ENSG00000146433	6	158957468	159056460	475	36	208994	1.9954	0.022998	TMEM181
ENSG00000141622	18	43906772	44043103	472	75	222398	1.995	0.023023	RNF165
ENSG00000003249	16	90071273	90086536	74	18	219757	1.9936	0.023098	DBNDD1
ENSG00000021776	15	35147732	35262040	436	28	195946	1.9933	0.023116	AQR
ENSG00000269089	11	61735453	61736755	3	1	232901	1.9927	0.023148	AP003733.1
ENSG00000163673	3	36753913	36781352	80	22	211383	1.9923	0.023169	DCLK3
ENSG00000104723	8	15274724	15624158	2197	83	213199	1.9921	0.023178	TUSC3
ENSG00000176994	17	18218624	18226517	45	9	228415	1.9919	0.02319	SMCR8
ENSG00000189339	1	1592939	1624167	77	16	147334	1.9918	0.023194	SLC35E2B
ENSG00000065526	1	16174359	16266955	239	34	198579	1.9915	0.02321	SPEN
ENSG00000149262	11	77589766	77705724	427	25	204746	1.991	0.023241	INTS4
ENSG00000160199	21	44394620	44453691	367	22	226737	1.9905	0.023266	PKNOX1
ENSG00000177565	3	176737143	176915261	625	48	214578	1.9903	0.023281	TBL1XR1
ENSG00000107882	10	104263744	104393292	353	19	226504	1.9902	0.023282	SUFU
ENSG00000244045	17	26684604	26708716	66	10	214490	1.9894	0.023327	TMEM199
ENSG00000077458	11	95502106	95523573	91	14	221119	1.9891	0.023346	FAM76B
ENSG00000070778	14	88932122	89021077	262	17	221848	1.989	0.023352	PTPN21
ENSG00000139144	12	18400548	18801348	1604	71	216747	1.9885	0.023377	PIK3C2G
ENSG00000135698	16	82181403	82203831	268	15	224279	1.9885	0.023381	MPHOSPH6
ENSG00000188816	10	124907638	124910188	9	4	151383	1.9883	0.023388	HMX2
ENSG00000173349	2	128458597	128461385	12	6	224105	1.9865	0.023487	SFT2D3
ENSG00000100815	14	92432335	92507240	250	29	201920	1.9858	0.023527	TRIP11
ENSG00000011132	19	3750817	3761697	57	14	211961	1.985	0.023571	APBA3
ENSG00000099308	19	18208603	18262502	244	25	218825	1.9844	0.023605	MAST3
ENSG00000144455	3	3742498	4508965	4110	155	211161	1.9844	0.023606	SUMF1
ENSG00000185652	12	5541278	5630702	321	51	222092	1.984	0.023626	NTF3
ENSG00000009765	6	150690028	150727105	260	18	207500	1.9837	0.023644	IYD
ENSG00000119636	14	74486056	74549566	319	24	208859	1.9835	0.023654	CCDC176
ENSG00000168936	4	1717679	1723085	26	7	253351	1.9834	0.023662	TMEM129
ENSG00000197697	6	26183958	26184454	3	2	221135	1.9834	0.023663	HIST1H2BE
ENSG00000163083	2	121103719	121109384	9	4	164177	1.9829	0.023687	INHBB
ENSG00000156253	21	30376705	30391699	43	11	188300	1.9827	0.023703	RWDD2B
ENSG00000124713	6	42928496	42931618	12	4	217709	1.9822	0.02373	GNMT
ENSG00000139567	12	52300692	52317145	63	17	233406	1.9822	0.023731	ACVRL1
ENSG00000129103	7	56131695	56148363	56	14	223145	1.9813	0.023778	SUMF2
ENSG00000268154	1	161035655	161035943	1	1	268310	1.9813	0.02378	AL591806.1
ENSG00000182095	7	5346421	5465045	539	68	208119	1.9806	0.02382	TNRC18
ENSG00000041353	18	52385091	52562747	700	37	223587	1.9804	0.023829	RAB27B
ENSG00000164077	3	49946302	49967606	36	12	208618	1.9804	0.023829	MON1A
ENSG00000151366	11	77779350	77791265	51	11	215256	1.9804	0.023832	NDUFC2
ENSG00000089199	20	5892076	5906007	56	11	219461	1.9781	0.023957	CHGB
ENSG00000117868	7	158523686	158622944	569	25	213816	1.9778	0.023975	ESYT2
ENSG00000185739	16	4239375	4292081	289	40	205854	1.9774	0.023995	SRL
ENSG00000128203	22	26825239	26840981	61	14	210275	1.9771	0.024015	ASPHD2
ENSG00000109072	17	26691290	26700110	28	6	219883	1.9763	0.024059	VTN
ENSG00000172164	8	121547985	121825513	1033	66	218876	1.9745	0.02416	SNTB1
ENSG00000141294	17	45908993	45915079	23	8	237305	1.9744	0.02417	LRRC46
ENSG00000134940	11	125541417	125551018	29	8	225216	1.9742	0.024177	ACRV1
ENSG00000160714	1	154521053	154531504	22	6	205600	1.974	0.024189	UBE2Q1
ENSG00000163536	3	167453031	167543356	380	26	219362	1.9732	0.024237	SERPINI1
ENSG00000152611	5	35904397	35938881	174	24	210686	1.973	0.024246	CAPSL
ENSG00000126790	14	59927081	59951148	99	14	225109	1.9728	0.024259	L3HYPDH
ENSG00000133678	10	81838402	81852313	70	14	217785	1.9722	0.024291	TMEM254
ENSG00000167740	17	4046462	4090605	170	22	221440	1.972	0.024304	CYB5D2
ENSG00000117215	1	20438432	20446050	27	11	221035	1.9716	0.02433	PLA2G2D
ENSG00000115504	2	62900986	63273622	710	61	196881	1.9708	0.024374	EHBP1
ENSG00000205929	21	34162985	34186053	77	7	229953	1.9702	0.02441	C21orf62
ENSG00000183150	12	12813825	12849141	119	25	219541	1.9699	0.024423	GPR19
ENSG00000099326	19	59073298	59084942	34	9	207284	1.9695	0.024445	MZF1
ENSG00000177174	1	248512077	248513015	6	2	244723	1.9695	0.024445	OR14C36
ENSG00000196388	17	4891425	4900905	35	11	204289	1.9695	0.02445	INCA1
ENSG00000182963	17	42875816	42908184	84	19	203704	1.9688	0.024487	GJC1
ENSG00000084093	4	57774075	57802010	116	23	209308	1.9688	0.024488	REST
ENSG00000177613	10	53455247	53459355	18	5	204268	1.9682	0.02452	CSTF2T
ENSG00000138621	15	75315896	75409803	348	25	219227	1.9669	0.024599	PPCDC
ENSG00000116771	1	15898848	15911605	70	7	219631	1.9668	0.024602	AGMAT
ENSG00000088832	20	1349622	1373806	76	17	218933	1.9667	0.024607	FKBP1A
ENSG00000081479	2	169983619	170219195	1000	96	217556	1.9659	0.024656	LRP2
ENSG00000111144	12	96394606	96437298	171	23	217799	1.9654	0.024683	LTA4H
ENSG00000055917	2	20448452	20551995	294	24	214958	1.9651	0.024701	PUM2
ENSG00000184381	22	38507502	38601697	500	26	216393	1.9648	0.024718	PLA2G6
ENSG00000189337	1	14925200	15444539	2437	232	217349	1.9648	0.024718	KAZN
ENSG00000196569	6	129204342	129837714	2283	96	212334	1.9644	0.02474	LAMA2
ENSG00000147697	8	130760442	130799134	181	32	203405	1.9621	0.024875	GSDMC
ENSG00000197846	6	26199748	26200942	14	7	217765	1.962	0.024881	HIST1H2BF
ENSG00000100106	22	38093011	38172563	293	27	209548	1.9617	0.024898	TRIOBP
ENSG00000111540	12	56367697	56388490	54	10	218305	1.961	0.024939	RAB5B
ENSG00000188042	2	235401685	235405697	11	4	208031	1.9609	0.024944	ARL4C
ENSG00000114861	3	71003844	71633140	1861	147	211030	1.9597	0.025018	FOXP1
ENSG00000166037	11	95523129	95565857	198	20	211774	1.9585	0.025088	CEP57
ENSG00000077984	20	24929866	24940564	76	12	227464	1.9584	0.025091	CST7
ENSG00000139842	13	113862552	113919399	206	17	202455	1.9583	0.025096	CUL4A
ENSG00000088756	18	6729717	6915715	637	67	212223	1.9576	0.025139	ARHGAP28
ENSG00000146216	6	43211418	43255997	167	28	206955	1.9566	0.025199	TTBK1
ENSG00000124564	6	25833294	25882514	233	36	204012	1.9564	0.025209	SLC17A3
ENSG00000093009	22	19466982	19508135	139	26	229363	1.956	0.025233	CDC45
ENSG00000260230	9	111892573	111929571	178	27	228714	1.9559	0.025238	FRRS1L
ENSG00000270188	1	238107024	238108575	15	4	223488	1.9547	0.025307	MTRNR2L11
ENSG00000065135	1	110091233	110136975	134	28	184496	1.9545	0.025318	GNAI3
ENSG00000227729	14	104406763	104408645	9	3	214966	1.9543	0.025335	RD3L
ENSG00000102547	13	49882786	50018262	493	48	213384	1.954	0.025348	CAB39L
ENSG00000165895	11	100558384	100862668	1574	66	233472	1.9535	0.025383	ARHGAP42
ENSG00000167791	11	67286383	67290899	9	6	183479	1.9535	0.025383	CABP2
ENSG00000128610	7	121941448	121950745	30	9	176657	1.9528	0.025422	FEZF1
ENSG00000186090	3	183749332	183757157	50	11	226449	1.9527	0.025427	HTR3D
ENSG00000155052	2	124782864	125672864	3553	152	222619	1.9521	0.025461	CNTNAP5
ENSG00000044459	9	17134980	17503921	1914	41	206597	1.9515	0.025499	CNTLN
ENSG00000163792	2	27371872	27376378	8	3	215238	1.9501	0.025584	TCF23
ENSG00000124228	20	47835884	47860614	111	15	218635	1.9492	0.025636	DDX27
ENSG00000185015	8	86132816	86196302	164	24	193245	1.9491	0.025644	CA13
ENSG00000122756	9	34551430	34590121	156	27	222014	1.9482	0.025696	CNTFR
ENSG00000221968	11	61640991	61659523	59	11	201802	1.9464	0.025803	FADS3
ENSG00000126804	14	64970430	65000408	107	12	224108	1.9459	0.025832	ZBTB1
ENSG00000100341	22	44275558	44287893	70	12	235805	1.9454	0.025862	PNPLA5
ENSG00000136451	17	56048910	56065620	42	12	192579	1.9445	0.025918	VEZF1
ENSG00000016391	3	53846362	53880417	160	33	203316	1.9444	0.025922	CHDH
ENSG00000165795	14	21484922	21539031	214	61	214309	1.9426	0.026033	NDRG2
ENSG00000174446	15	66782473	66790151	26	11	192817	1.9396	0.026216	SNAPC5
ENSG00000123095	12	26272959	26278060	14	7	206188	1.939	0.026252	BHLHE41
ENSG00000114999	2	113239731	113299316	205	26	191190	1.9388	0.026261	TTL
ENSG00000164587	5	149822753	149829319	38	5	223321	1.9381	0.026306	RPS14
ENSG00000197050	19	37498759	37621216	415	21	201790	1.9381	0.026308	ZNF420
ENSG00000100364	22	45586219	45636650	270	29	217134	1.9365	0.026404	KIAA0930
ENSG00000172348	6	46188475	46459709	729	48	215162	1.9349	0.026502	RCAN2
ENSG00000159674	4	1160720	1202750	153	34	203713	1.9337	0.026574	SPON2
ENSG00000117133	1	84944942	84963473	112	25	214180	1.9316	0.026703	RPF1
ENSG00000110169	11	6452279	6463847	25	6	220569	1.9315	0.026713	HPX
ENSG00000261611	16	71481503	71523214	121	26	202457	1.931	0.026743	AC010547.9
ENSG00000149485	11	61567099	61596790	59	10	197156	1.9306	0.026767	FADS1
ENSG00000163960	3	196074533	196159345	190	26	212186	1.9299	0.026809	UBXN7
ENSG00000164588	5	45259349	45696253	836	47	193798	1.9285	0.026899	HCN1
ENSG00000111832	6	116892530	116918838	98	20	212003	1.9284	0.026904	RWDD1
ENSG00000185615	16	333152	337215	36	18	178720	1.9284	0.026904	PDIA2
ENSG00000127980	7	92116334	92157845	87	16	211158	1.9284	0.026905	PEX1
ENSG00000221821	6	42858005	42858554	2	1	233013	1.9283	0.026907	C6orf226
ENSG00000204640	2	101086944	101099742	79	9	217434	1.9267	0.027008	NMS
ENSG00000175928	3	3841121	3889387	212	33	216432	1.9263	0.027031	LRRN1
ENSG00000125966	20	33814457	33864801	137	24	195868	1.926	0.027052	MMP24
ENSG00000124201	20	47854483	47894963	187	19	213841	1.9242	0.027164	ZNFX1
ENSG00000021645	14	78708734	80330762	6197	279	204403	1.9219	0.027311	NRXN3
ENSG00000162600	1	58881056	59012474	673	50	223358	1.9214	0.027342	OMA1
ENSG00000088727	3	47269516	47324941	126	23	190063	1.9212	0.02735	KIF9
ENSG00000187391	7	77646393	79082890	6596	302	224127	1.9211	0.02736	MAGI2
ENSG00000157782	12	121078355	121105127	118	22	220127	1.9208	0.027376	CABP1
ENSG00000141314	17	30593195	30651680	244	40	216666	1.9207	0.027385	RHBDL3
ENSG00000164929	8	104152938	104242533	396	49	230674	1.9199	0.027433	BAALC
ENSG00000145982	6	5261277	5771813	2270	178	216816	1.9197	0.027447	FARS2
ENSG00000114023	3	122103023	122131181	111	19	226899	1.9192	0.027482	FAM162A
ENSG00000100296	22	29901868	29951205	215	28	192850	1.9179	0.027564	THOC5
ENSG00000167130	9	131843379	131852717	25	9	166782	1.9177	0.027572	DOLPP1
ENSG00000003402	2	201980827	202041410	176	21	217137	1.9176	0.02758	CFLAR
ENSG00000124523	6	13574816	13614790	79	15	226938	1.9167	0.027637	SIRT5
ENSG00000184117	22	29950797	29977326	112	15	206766	1.9163	0.027664	NIPSNAP1
ENSG00000183307	22	17597189	17602257	28	9	222612	1.9162	0.027672	CECR6
ENSG00000091651	16	46723555	46732306	10	6	152453	1.9156	0.027711	ORC6
ENSG00000128918	15	58245622	58790065	2701	160	217546	1.9146	0.027774	ALDH1A2
ENSG00000183833	3	119421869	119485949	199	27	212762	1.9144	0.027786	MAATS1
ENSG00000101474	20	24943561	24973615	128	17	222804	1.9143	0.027788	APMAP
ENSG00000132376	17	1397865	1420182	113	19	206884	1.9138	0.02782	INPP5K
ENSG00000013293	3	170177372	170303863	444	55	204340	1.9125	0.027905	SLC7A14
ENSG00000105851	7	106505723	106547590	103	24	221753	1.9119	0.027943	PIK3CG
ENSG00000268656	2	27998851	28009186	22	10	178000	1.9119	0.027943	AC110084.1
ENSG00000183856	1	156495197	156542396	147	23	198440	1.9117	0.027955	IQGAP3
ENSG00000155792	8	120885957	121063152	895	34	231170	1.9116	0.027961	DEPTOR
ENSG00000011332	19	38701646	38720354	75	16	214145	1.9111	0.027994	DPF1
ENSG00000178149	3	49052921	49059726	17	11	164782	1.9105	0.028036	DALRD3
ENSG00000171988	10	64926981	65225722	1062	39	201144	1.9101	0.028061	JMJD1C
ENSG00000139697	12	123773656	123849390	356	17	219057	1.9097	0.028089	SBNO1
ENSG00000133739	8	86019382	86058311	96	22	190469	1.909	0.02813	LRRCC1
ENSG00000153956	7	81575760	82073114	2116	135	216207	1.9087	0.02815	CACNA2D1
ENSG00000048052	7	18126572	19042039	3471	212	207293	1.9082	0.028184	HDAC9
ENSG00000133065	1	205758221	205782876	84	20	214551	1.9081	0.028192	SLC41A1
ENSG00000185442	15	93160673	93353114	1026	63	210040	1.9077	0.028212	FAM174B
ENSG00000101276	20	740724	749131	67	15	223119	1.9076	0.028224	SLC52A3
ENSG00000104979	19	13884982	13889276	29	3	227461	1.9074	0.028234	C19orf53
ENSG00000188452	2	182401403	182545392	542	36	213846	1.9073	0.028244	CERKL
ENSG00000160796	3	47021173	47051193	86	17	187964	1.9064	0.028297	NBEAL2
ENSG00000133640	12	85430092	85657002	471	34	194263	1.9051	0.028382	LRRIQ1
ENSG00000257962	8	86158524	86162077	14	5	223885	1.9043	0.028434	RP11-219B4.6
ENSG00000136003	12	108956358	108963160	24	5	230973	1.9021	0.028582	ISCU
ENSG00000140522	15	89753100	89764982	46	12	200573	1.902	0.028587	RLBP1
ENSG00000161281	19	36641824	36643771	5	3	207589	1.9015	0.028619	COX7A1
ENSG00000128285	22	41074754	41078818	21	7	166242	1.9015	0.028621	MCHR1
ENSG00000135250	7	104751151	105039755	944	45	195160	1.9014	0.028626	SRPK2
ENSG00000214194	7	112756773	112758668	7	3	258225	1.9013	0.028632	LINC00998
ENSG00000177511	18	55018044	55038962	62	9	220595	1.9012	0.028637	ST8SIA3
ENSG00000156931	3	184529931	184770402	656	35	207410	1.9009	0.028656	VPS8
ENSG00000179294	17	36827961	36831187	5	3	211700	1.9007	0.028668	C17orf96
ENSG00000185372	5	180551357	180552304	1	1	268310	1.8995	0.02875	OR2V1
ENSG00000182256	15	27216429	27778373	2046	172	222090	1.8988	0.028794	GABRG3
ENSG00000134954	11	128328656	128457453	387	63	223335	1.8971	0.028909	ETS1
ENSG00000066827	8	135490031	135725292	1042	60	221703	1.8968	0.028925	ZFAT
ENSG00000170577	2	45232300	45236569	13	6	235676	1.8967	0.028936	SIX2
ENSG00000149488	20	2517253	2622430	548	37	217286	1.8966	0.02894	TMC2
ENSG00000163904	3	185300284	185351339	157	12	220447	1.8958	0.02899	SENP2
ENSG00000128829	15	40226347	40327797	378	33	232215	1.8953	0.029023	EIF2AK4
ENSG00000157379	14	24759804	24769039	34	8	213090	1.8953	0.029025	DHRS1
ENSG00000184984	15	34260921	34357291	412	27	203121	1.8949	0.029053	CHRM5
ENSG00000227839	1	50459990	50461874	3	2	256544	1.8944	0.029088	AL645730.2
ENSG00000143028	1	110009180	110024759	55	7	225656	1.8938	0.029127	SYPL2
ENSG00000257446	19	12154620	12167127	31	6	219053	1.8937	0.029133	ZNF878
ENSG00000214167	17	65027509	65028198	2	1	197548	1.8932	0.029165	AC005544.1
ENSG00000171735	1	6845384	7829766	3583	231	212749	1.8925	0.02921	CAMTA1
ENSG00000205147	19	4041127	4043154	11	5	206162	1.8925	0.029213	AC016586.1
ENSG00000170178	2	176964458	176966408	8	4	193135	1.892	0.029249	HOXD12
ENSG00000057657	6	106534195	106557814	49	16	220420	1.8912	0.0293	PRDM1
ENSG00000132740	11	68671310	68708070	175	25	202612	1.8906	0.02934	IGHMBP2
ENSG00000119638	14	75548822	75594047	100	11	207431	1.8902	0.029369	NEK9
ENSG00000253633	8	103540968	103550896	74	14	225050	1.8901	0.029372	KB-1980E6.3
ENSG00000133943	14	91526677	91691976	616	67	207888	1.8901	0.029373	C14orf159
ENSG00000113838	3	186263862	186288332	66	12	231509	1.89	0.029381	TBCCD1
ENSG00000214239	6	159047471	159049322	8	3	189839	1.8899	0.029382	AL591025.1
ENSG00000109079	17	26662628	26674035	22	8	228544	1.8892	0.02943	TNFAIP1
ENSG00000152439	19	58011283	58029772	164	8	223552	1.8866	0.029606	ZNF773
ENSG00000248643	11	66384097	66413940	48	17	182092	1.8863	0.029627	RBM14-RBM4
ENSG00000177558	19	35715703	35719632	22	8	221426	1.8863	0.029628	FAM187B
ENSG00000214841	7	34685709	34699772	82	15	218522	1.8863	0.029628	AC005493.1
ENSG00000176515	6	1080164	1105181	123	23	201946	1.886	0.029646	AL033381.1
ENSG00000170430	10	131265448	131566271	1543	64	222064	1.8859	0.029656	MGMT
ENSG00000158955	17	44910567	44964096	160	23	205655	1.8857	0.029665	WNT9B
ENSG00000096996	19	18169805	18209754	191	25	207528	1.885	0.029713	IL12RB1
ENSG00000042317	14	88851268	88936694	164	30	195561	1.8843	0.029761	SPATA7
ENSG00000133740	8	86089460	86129387	95	14	199956	1.8832	0.029834	E2F5
ENSG00000169688	16	56685811	56687116	16	5	215238	1.8832	0.029838	MT1B
ENSG00000115540	2	198380295	198418423	88	19	186707	1.8828	0.029862	MOB4
ENSG00000256591	11	61196692	61253294	144	18	183705	1.8827	0.029868	RP11-286N22.8
ENSG00000158865	16	24857162	24922949	281	34	212452	1.8827	0.029873	SLC5A11
ENSG00000171132	2	45878484	46415129	2538	230	223364	1.882	0.029916	PRKCE
ENSG00000204060	1	41827594	41849262	70	15	225143	1.8817	0.029938	FOXO6
ENSG00000091164	18	54264439	54318831	186	23	203071	1.8815	0.029952	TXNL1
ENSG00000106153	7	56169262	56174269	20	7	228371	1.8808	0.029999	CHCHD2
ENSG00000149564	11	124622026	124632186	24	10	200646	1.8798	0.030066	ESAM
ENSG00000155629	10	98353069	98480271	495	67	212343	1.8796	0.030084	PIK3AP1
ENSG00000175604	16	12180603	12184159	22	3	215383	1.8788	0.030139	RP11-276H1.3
ENSG00000167333	11	4619902	4629489	58	15	206953	1.8785	0.030153	TRIM68
ENSG00000146676	7	44915896	44924960	16	8	195920	1.8776	0.030215	PURB
ENSG00000204991	16	89884587	89937727	257	21	194634	1.8768	0.030273	SPIRE2
ENSG00000172289	11	59480296	59481337	8	4	219692	1.8766	0.030289	OR10V1
ENSG00000187741	16	89803957	89883065	589	22	221296	1.8765	0.030292	FANCA
ENSG00000092054	14	23881947	23904927	79	15	226894	1.8764	0.030301	MYH7
ENSG00000161642	12	54762917	54785082	49	13	202741	1.8761	0.030324	ZNF385A
ENSG00000181722	3	114056941	114866118	2177	124	204553	1.8753	0.030376	ZBTB20
ENSG00000272741	3	195975101	196045093	210	18	225830	1.8746	0.030425	RP11-447L10.1
ENSG00000173578	3	46058516	46069234	42	8	208228	1.8745	0.030431	XCR1
ENSG00000154473	10	124913793	124924886	23	4	242832	1.8744	0.03044	BUB3
ENSG00000184898	2	152104454	152118393	46	10	205318	1.8743	0.030443	RBM43
ENSG00000231852	6	32006042	32009447	11	6	99934	1.8731	0.030525	CYP21A2
ENSG00000205078	16	77233294	77247112	96	15	220250	1.8727	0.030557	SYCE1L
ENSG00000162298	11	64889252	64902004	36	15	177159	1.8724	0.030574	SYVN1
ENSG00000106004	7	27180671	27183287	6	3	238840	1.8717	0.030624	HOXA5
ENSG00000090975	12	123468027	123634562	416	26	179370	1.8715	0.030638	PITPNM2
ENSG00000187135	19	30017406	30055386	229	33	219397	1.8701	0.030732	VSTM2B
ENSG00000084733	2	26256976	26360323	344	19	191126	1.8687	0.030833	RAB10
ENSG00000163815	3	45043040	45077563	130	13	219669	1.8681	0.030874	CLEC3B
ENSG00000156414	14	104394799	104519004	545	25	214769	1.8679	0.030887	TDRD9
ENSG00000164451	6	116850174	116880031	89	15	225021	1.8678	0.030895	FAM26D
ENSG00000162878	2	42275160	42285668	42	8	228446	1.8675	0.030919	PKDCC
ENSG00000104756	8	25285366	25315992	114	11	209923	1.8663	0.030999	KCTD9
ENSG00000173757	17	40351186	40428725	131	22	195653	1.8651	0.03108	STAT5B
ENSG00000170382	1	204586298	204654861	278	37	209831	1.8648	0.031107	LRRN2
ENSG00000168702	2	140988992	142889270	9986	284	221047	1.8646	0.031117	LRP1B
ENSG00000079215	5	36606457	36688436	277	56	215812	1.8646	0.031119	SLC1A3
ENSG00000186081	12	52908359	52914471	33	4	229983	1.8645	0.031124	KRT5
ENSG00000204435	6	31633013	31638120	24	11	195034	1.8642	0.031145	CSNK2B
ENSG00000118564	4	15606162	15683302	293	21	225039	1.8636	0.031187	FBXL5
ENSG00000100197	22	42522501	42526908	28	12	116005	1.8634	0.031206	CYP2D6
ENSG00000196993	16	28763108	28784128	2	1	35297	1.8627	0.031254	NPIPB9
ENSG00000138378	2	191894302	192016322	294	35	211994	1.8627	0.031255	STAT4
ENSG00000117245	1	20990507	21044510	279	50	213392	1.8624	0.03127	KIF17
ENSG00000147852	9	2621834	2660053	189	39	209213	1.8621	0.031294	VLDLR
ENSG00000100665	14	95027428	95036250	43	9	237390	1.8615	0.031335	SERPINA4
ENSG00000164989	9	15552895	16061661	2295	33	202671	1.8614	0.031341	CCDC171
ENSG00000142599	1	8412457	8877702	1102	37	205050	1.8612	0.031358	RERE
ENSG00000152154	2	39892122	39945103	120	17	197782	1.8596	0.031472	TMEM178A
ENSG00000240065	6	32811913	32827362	162	24	220665	1.8594	0.031483	PSMB9
ENSG00000117308	1	24122089	24127271	2	1	197548	1.8591	0.03151	GALE
ENSG00000175229	11	65809423	65816651	21	7	210055	1.859	0.031517	GAL3ST3
ENSG00000243147	2	27994584	28210954	598	30	195181	1.8577	0.031604	MRPL33
ENSG00000075914	3	45016733	45077558	207	20	211786	1.8571	0.031647	EXOSC7
ENSG00000103274	16	10837643	10863208	82	14	221974	1.8569	0.03166	NUBP1
ENSG00000178021	2	54480315	54483409	17	6	205540	1.8559	0.031735	TSPYL6
ENSG00000186844	1	152799949	152800573	3	2	126785	1.8554	0.03177	LCE1A
ENSG00000125821	20	18568537	18744561	952	34	212180	1.8552	0.031785	DTD1
ENSG00000204385	6	31830969	31846823	88	21	219081	1.855	0.031795	SLC44A4
ENSG00000178394	5	63256183	63258334	4	2	148203	1.8538	0.031884	HTR1A
ENSG00000240230	7	938415	1015235	529	65	195874	1.8536	0.031898	COX19
ENSG00000198765	1	115397424	115537991	419	28	226647	1.8531	0.031933	SYCP1
ENSG00000153820	2	228844666	229046361	880	39	222199	1.8519	0.032019	SPHKAP
ENSG00000163513	3	30647994	30735634	380	58	218765	1.8506	0.032111	TGFBR2
ENSG00000170049	17	7825177	7833121	27	11	193201	1.8499	0.032166	KCNAB3
ENSG00000007174	17	11501748	11873065	1322	100	207066	1.8484	0.032273	DNAH9
ENSG00000160961	19	14800613	14844558	226	33	215356	1.848	0.032303	ZNF333
ENSG00000125447	17	73232694	73258444	102	14	171975	1.8472	0.032359	GGA3
ENSG00000118194	1	201328136	201346890	98	15	235588	1.8467	0.032392	TNNT2
ENSG00000125952	14	65472892	65569413	368	40	201236	1.8465	0.032409	MAX
ENSG00000227507	6	31548302	31550299	4	2	153342	1.8462	0.032431	LTB
ENSG00000128849	15	57668165	57842925	936	92	222626	1.845	0.032521	CGNL1
ENSG00000163528	3	14153580	14166370	36	11	217623	1.8449	0.032525	CHCHD4
ENSG00000074266	11	85955586	85989855	155	22	193812	1.8433	0.032643	EED
ENSG00000147869	9	14719722	14722715	19	7	231860	1.8421	0.032731	CER1
ENSG00000170855	12	120881764	120884215	6	2	143520	1.842	0.032736	TRIAP1
ENSG00000068781	2	48757064	49003654	1257	79	218832	1.8414	0.032782	STON1-GTF2A1L
ENSG00000136750	10	26505236	26593487	309	17	210897	1.841	0.032813	GAD2
ENSG00000115289	2	74732170	74735707	7	4	202614	1.8404	0.032855	PCGF1
ENSG00000172508	11	67182439	67193078	32	11	192311	1.8402	0.03287	CARNS1
ENSG00000140564	15	91411822	91426688	45	10	207512	1.8395	0.032923	FURIN
ENSG00000234465	19	44080952	44088116	36	10	206582	1.8389	0.032964	PINLYP
ENSG00000182611	6	27782112	27782607	6	2	200004	1.8389	0.032968	HIST1H2AJ
ENSG00000052841	11	43380482	43516483	416	44	212763	1.8388	0.032971	TTC17
ENSG00000139263	12	59265931	59314303	180	24	209397	1.8388	0.032972	LRIG3
ENSG00000183160	12	108983622	108992096	47	18	191288	1.838	0.033035	TMEM119
ENSG00000239665	10	13652047	13710299	362	27	203473	1.8375	0.033069	RP11-295P9.3
ENSG00000139438	12	110152033	110208312	189	32	209343	1.8374	0.033076	FAM222A
ENSG00000106006	7	27185015	27190222	20	6	226606	1.8371	0.033101	HOXA6
ENSG00000120436	6	167569759	167571817	6	4	209369	1.8365	0.033142	GPR31
ENSG00000131941	19	33469499	33555794	430	39	219847	1.8361	0.033171	RHPN2
ENSG00000204767	5	169291268	169407744	404	72	224802	1.8359	0.033185	FAM196B
ENSG00000148429	10	11495945	11653753	553	35	213361	1.8353	0.033228	USP6NL
ENSG00000186564	1	47901689	47906363	10	5	225853	1.835	0.033255	FOXD2
ENSG00000170373	20	23728190	23731905	36	8	175038	1.8343	0.033304	CST1
ENSG00000183688	17	289769	295730	28	10	205662	1.834	0.033327	FAM101B
ENSG00000050748	5	179660143	179719099	266	34	202287	1.834	0.033328	MAPK9
ENSG00000152382	1	166825747	166845564	101	15	208600	1.8329	0.033408	TADA1
ENSG00000198374	6	27833034	27833606	4	2	174676	1.8323	0.033454	HIST1H2AL
ENSG00000030582	17	42422614	42430470	15	7	189679	1.832	0.033475	GRN
ENSG00000112337	6	25912982	25930946	95	18	211054	1.8318	0.033494	SLC17A2
ENSG00000250641	6	31674681	31685695	53	21	178399	1.8315	0.033516	MEGT1
ENSG00000168394	6	32812986	32821755	113	15	221521	1.8298	0.033637	TAP1
ENSG00000137133	9	35812957	35815351	2	1	250662	1.8297	0.033647	HINT2
ENSG00000101310	20	18488137	18542059	288	20	201075	1.8292	0.033687	SEC23B
ENSG00000198169	8	145946298	145981802	96	29	175039	1.829	0.033697	ZNF251
ENSG00000184056	15	91541646	91565833	94	15	223683	1.8287	0.033724	VPS33B
ENSG00000163218	1	153302596	153321316	95	9	235608	1.8286	0.033726	PGLYRP4
ENSG00000185261	5	93488671	93954309	982	98	212047	1.8283	0.033752	KIAA0825
ENSG00000272047	6	158589384	158620376	87	13	223416	1.8283	0.033754	GTF2H5
ENSG00000149792	11	64889655	64894843	17	10	173449	1.8282	0.033757	MRPL49
ENSG00000223572	15	43985084	43991420	7	3	177306	1.828	0.033778	CKMT1A
ENSG00000177476	1	247768856	247769838	5	3	240005	1.8278	0.033788	OR2G3
ENSG00000020922	11	94152895	94227074	261	25	216127	1.8276	0.033808	MRE11A
ENSG00000162461	1	16062900	16067891	11	6	172642	1.8275	0.033813	SLC25A34
ENSG00000250067	19	19627036	19648390	80	14	186205	1.827	0.033849	YJEFN3
ENSG00000151615	4	147560045	147563626	12	5	210598	1.8268	0.033862	POU4F2
ENSG00000160505	19	56347944	56393220	286	46	205835	1.8265	0.033888	NLRP4
ENSG00000185245	17	4835592	4838325	9	6	181157	1.8256	0.033952	GP1BA
ENSG00000135605	4	48137800	48271881	607	42	227307	1.8255	0.033963	TEC
ENSG00000118655	1	114447763	114456708	18	7	190181	1.8252	0.033982	DCLRE1B
ENSG00000178206	2	132044330	132050127	9	3	122179	1.8252	0.033987	CYP4F31P
ENSG00000152804	10	94447945	94455403	17	6	195684	1.8239	0.034081	HHEX
ENSG00000198951	22	42454358	42466846	44	12	194206	1.8221	0.034217	NAGA
ENSG00000137801	15	39873280	39891667	40	8	226461	1.8221	0.034221	THBS1
ENSG00000166578	12	113633246	113658899	90	12	194936	1.8221	0.034221	IQCD
ENSG00000180574	12	10658201	10675734	77	8	211890	1.8207	0.034327	EIF2S3L
ENSG00000068024	2	239969864	240323348	1610	111	216142	1.8204	0.034352	HDAC4
ENSG00000075975	3	12598513	12625212	96	19	209356	1.8199	0.03439	MKRN2
ENSG00000146733	7	56078744	56119297	135	24	206474	1.8197	0.034403	PSPH
ENSG00000174705	5	171752185	171881527	621	33	221491	1.8163	0.034659	SH3PXD2B
ENSG00000080822	3	98216756	98241910	79	18	210997	1.8159	0.034693	CLDND1
ENSG00000005059	4	110481361	110609874	439	31	215714	1.8156	0.034719	CCDC109B
ENSG00000106305	7	6048876	6063465	89	19	229492	1.8154	0.034734	AIMP2
ENSG00000164270	5	147830595	148056798	775	45	217847	1.8152	0.034743	HTR4
ENSG00000157388	3	53528683	53847760	1041	92	216237	1.8152	0.034744	CACNA1D
ENSG00000132846	5	76367897	76383148	58	13	223538	1.8152	0.034747	ZBED3
ENSG00000151838	14	59971257	60043549	338	21	210202	1.8125	0.034953	CCDC175
ENSG00000142615	1	15783223	15798586	74	12	229273	1.8124	0.03496	CELA2A
ENSG00000170633	12	121837844	121868389	98	7	216245	1.8124	0.03496	RNF34
ENSG00000180287	1	242246288	242687998	2204	125	210378	1.8116	0.035024	PLD5
ENSG00000121634	1	147374946	147381393	35	9	221149	1.8113	0.035049	GJA8
ENSG00000158445	20	47980414	48099184	526	48	222234	1.8112	0.035054	KCNB1
ENSG00000196236	22	41253081	41363838	155	35	186517	1.8109	0.035078	XPNPEP3
ENSG00000231925	6	33267471	33282164	54	13	198455	1.8106	0.035101	TAPBP
ENSG00000205302	5	122110691	122165803	283	22	214182	1.8101	0.035144	SNX2
ENSG00000157326	14	24422795	24438488	74	10	169696	1.8086	0.035257	DHRS4
ENSG00000077009	19	3933101	3942414	40	14	157096	1.8073	0.035356	NMRK2
ENSG00000177542	11	790475	798316	21	9	182396	1.8073	0.035357	SLC25A22
ENSG00000154839	18	47901365	47920543	135	15	181981	1.8071	0.035372	SKA1
ENSG00000268107	19	57999086	58016749	135	13	196618	1.806	0.035457	AC003005.4
ENSG00000185104	1	50905150	51425935	1187	52	198307	1.8054	0.035504	FAF1
ENSG00000165556	13	28536274	28545276	24	6	225333	1.8049	0.035541	CDX2
ENSG00000116221	1	54649714	54691137	162	35	201017	1.8049	0.035544	MRPL37
ENSG00000144749	3	66429221	66551687	515	51	194734	1.8043	0.035594	LRIG1
ENSG00000104442	8	66514694	66546442	169	14	200123	1.804	0.035615	ARMC1
ENSG00000079277	1	47023090	47082515	198	27	195223	1.8036	0.035647	MKNK1
ENSG00000198894	14	77564440	77583630	81	17	183213	1.8034	0.035661	CIPC
ENSG00000139405	12	113623331	113630173	22	6	196349	1.8032	0.035677	RITA1
ENSG00000255298	11	124134723	124135763	11	4	232952	1.8026	0.035722	OR8G5
ENSG00000175121	20	43738093	43743813	24	7	205929	1.8023	0.035751	WFDC5
ENSG00000203784	1	153175919	153177596	2	1	250662	1.8021	0.035763	LELP1
ENSG00000189367	6	127761488	127780536	39	6	231354	1.802	0.035774	KIAA0408
ENSG00000108001	10	131633547	131762105	375	90	199866	1.8019	0.035783	EBF3
ENSG00000027697	6	137518621	137540586	50	10	180633	1.8019	0.035784	IFNGR1
ENSG00000103227	16	903634	1031318	884	44	210638	1.8014	0.035819	LMF1
ENSG00000172817	8	65500320	65711318	603	41	210422	1.8012	0.035834	CYP7B1
ENSG00000116983	1	40144320	40157361	82	14	241343	1.8011	0.035843	HPCAL4
ENSG00000232268	11	4615037	4616243	11	6	191115	1.8003	0.035903	OR52I1
ENSG00000177683	7	108194987	108210194	46	8	225453	1.8	0.035929	THAP5
ENSG00000106331	7	127250346	127255982	26	8	172612	1.7995	0.035967	PAX4
ENSG00000004139	17	26691378	26728065	98	13	222623	1.7994	0.035975	SARM1
ENSG00000141582	17	77806955	77813228	19	9	190577	1.7989	0.036015	CBX4
ENSG00000248483	5	93070508	93077343	11	4	202112	1.7987	0.036032	POU5F2
ENSG00000108219	10	82213922	82292879	273	34	207633	1.798	0.036089	TSPAN14
ENSG00000150477	18	34409069	34812135	1068	29	214041	1.7974	0.03614	KIAA1328
ENSG00000177990	12	63952693	64062719	617	29	196348	1.7971	0.036157	DPY19L2
ENSG00000062038	16	68670092	68756519	386	34	202339	1.797	0.036168	CDH3
ENSG00000005810	13	77618792	77901185	705	38	212272	1.7969	0.036178	MYCBP2
ENSG00000163541	2	84650647	84687169	133	17	208865	1.7955	0.036287	SUCLG1
ENSG00000183840	2	133174147	133404132	842	66	218922	1.7954	0.036296	GPR39
ENSG00000129538	14	21269387	21271437	3	2	167108	1.7948	0.03634	RNASE1
ENSG00000169020	4	666225	668127	5	2	221775	1.7947	0.036354	ATP5I
ENSG00000131504	5	140894583	140998622	338	32	189313	1.7945	0.036364	DIAPH1
ENSG00000143374	1	150459887	150480078	86	12	206231	1.794	0.036409	TARS2
ENSG00000163106	4	95219686	95264027	225	19	170467	1.7939	0.036416	HPGDS
ENSG00000215704	1	15792404	15817895	108	19	215091	1.793	0.03649	CELA2B
ENSG00000167232	19	23487793	23578362	386	19	215422	1.7925	0.036523	ZNF91
ENSG00000109471	4	123372625	123377880	11	6	200772	1.7924	0.036532	IL2
ENSG00000173950	3	194789008	194991896	1064	61	203156	1.792	0.036564	XXYLT1
ENSG00000269858	19	41304901	41314338	36	13	206182	1.7914	0.036615	EGLN2
ENSG00000105173	19	30302805	30315215	41	14	191100	1.7909	0.036652	CCNE1
ENSG00000172554	2	946554	1371385	2626	88	214904	1.7902	0.036714	SNTG2
ENSG00000159692	4	1205236	1243741	172	25	211707	1.7901	0.03672	CTBP1
ENSG00000078549	7	31092076	31151089	198	44	226566	1.7901	0.036721	ADCYAP1R1
ENSG00000151413	14	31959162	32330430	1620	33	218617	1.79	0.036728	NUBPL
ENSG00000260537	16	70333097	70400163	167	21	169357	1.7896	0.036759	RP11-529K1.3
ENSG00000138050	2	39963200	40006407	157	18	221412	1.7892	0.036791	THUMPD2
ENSG00000010017	6	13621730	13711796	153	26	229337	1.7888	0.036823	RANBP9
ENSG00000156113	10	78629359	79398353	3013	207	215514	1.7887	0.036834	KCNMA1
ENSG00000156194	4	76781020	76823724	200	26	175531	1.7886	0.036843	PPEF2
ENSG00000180929	3	51989330	51991509	9	4	201526	1.7883	0.036866	GPR62
ENSG00000149483	11	61129473	61136981	12	6	169306	1.788	0.036887	TMEM138
ENSG00000101489	18	34823010	35146000	1074	116	225141	1.7866	0.037001	CELF4
ENSG00000155330	16	46830519	46865323	44	12	151530	1.7865	0.037006	C16orf87
ENSG00000268361	19	44058844	44097188	144	26	215122	1.7863	0.037029	L34079.2
ENSG00000066735	14	104605060	104647231	235	41	209225	1.7862	0.037033	KIF26A
ENSG00000162891	1	207038699	207042568	9	5	196920	1.786	0.037046	IL20
ENSG00000171115	7	150147718	150176480	38	7	235035	1.7857	0.037076	GIMAP8
ENSG00000099284	10	71812552	71872036	222	36	226572	1.7856	0.03708	H2AFY2
ENSG00000170485	2	101436614	101613291	717	83	218036	1.7854	0.037097	NPAS2
ENSG00000178163	4	10441498	10459034	74	22	189402	1.7854	0.037099	ZNF518B
ENSG00000176731	8	86126311	86132650	14	4	212723	1.7852	0.037116	C8orf59
ENSG00000108700	17	32646055	32648421	7	3	222832	1.7844	0.037177	CCL8
ENSG00000141664	18	60190240	60254942	224	35	210641	1.7837	0.037235	ZCCHC2
ENSG00000167985	11	61197514	61215001	45	9	185246	1.7834	0.037264	SDHAF2
ENSG00000013810	4	1723227	1746898	172	18	228867	1.7833	0.037273	TACC3
ENSG00000136522	3	179306073	179322442	43	7	199831	1.7821	0.037368	MRPL47
ENSG00000168995	19	51645556	51656783	24	10	176574	1.7817	0.037399	SIGLEC7
ENSG00000189184	4	138440072	138453648	55	14	192099	1.7816	0.037405	PCDH18
ENSG00000158406	6	26281283	26285762	21	8	204018	1.7801	0.037527	HIST1H4H
ENSG00000232263	21	31661463	31661832	2	1	268310	1.7799	0.037544	KRTAP25-1
ENSG00000176984	11	120039685	120042387	30	6	177501	1.7798	0.037554	AP000679.2
ENSG00000078804	20	33292094	33301243	20	9	169124	1.7795	0.03758	TP53INP2
ENSG00000175806	8	9911778	10286401	2265	91	215313	1.7794	0.037587	MSRA
ENSG00000139517	13	28120050	28194541	313	28	232034	1.7793	0.037591	LNX2
ENSG00000168071	11	64107695	64125006	61	14	212443	1.7792	0.037604	CCDC88B
ENSG00000162927	2	61167357	61245394	192	42	213778	1.779	0.037617	PUS10
ENSG00000137869	15	51500254	51630807	457	43	222359	1.7789	0.037632	CYP19A1
ENSG00000111664	12	6949118	6956557	15	6	177913	1.7784	0.037668	GNB3
ENSG00000164674	6	159071046	159185908	546	59	211219	1.7774	0.037749	SYTL3
ENSG00000135437	12	56114151	56118489	11	4	242578	1.7772	0.037765	RDH5
ENSG00000102575	19	11685475	11689823	16	7	198469	1.777	0.037781	ACP5
ENSG00000171793	1	41445007	41478235	118	26	224973	1.777	0.037781	CTPS1
ENSG00000164488	6	168693510	168720434	146	39	211636	1.7769	0.03779	DACT2
ENSG00000170955	11	6340176	6341877	9	5	226732	1.7768	0.037803	PRKCDBP
ENSG00000174080	11	66330934	66336312	18	5	235718	1.7767	0.037805	CTSF
ENSG00000174343	4	40337346	40357234	141	15	227622	1.7761	0.03786	CHRNA9
ENSG00000101222	20	3758151	3762095	10	5	216737	1.7759	0.037877	SPEF1
ENSG00000162944	2	198432948	198540769	267	28	190144	1.7755	0.03791	RFTN2
ENSG00000145965	6	3982909	3984372	10	4	168661	1.7753	0.037923	C6ORF50
ENSG00000122034	13	27998681	28009958	49	9	227105	1.7749	0.037955	GTF3A
ENSG00000116120	2	223435255	223521056	251	32	220341	1.7748	0.037968	FARSB
ENSG00000080224	3	96533425	97471304	2837	85	178383	1.7744	0.037997	EPHA6
ENSG00000114650	3	47455203	47518616	106	21	192003	1.7742	0.038012	SCAP
ENSG00000117399	1	43824626	43828874	8	5	215238	1.7737	0.03806	CDC20
ENSG00000113391	5	92953775	93447404	1017	35	207072	1.773	0.038113	FAM172A
ENSG00000130748	19	47549165	47551888	8	3	239226	1.7728	0.038133	TMEM160
ENSG00000129353	19	10713133	10755235	165	23	206988	1.7714	0.038243	SLC44A2
ENSG00000130726	19	59055458	59062089	15	7	186731	1.7709	0.038289	TRIM28
ENSG00000165060	9	71650175	71715094	335	20	220725	1.7696	0.038401	FXN
ENSG00000123609	2	152126979	152146571	92	12	229126	1.7694	0.038417	NMI
ENSG00000183273	12	119772517	119978852	660	70	219897	1.7691	0.038441	CCDC60
ENSG00000148218	9	116148597	116163613	49	17	200504	1.7673	0.038592	ALAD
ENSG00000185721	22	31795509	31924726	456	38	199758	1.7672	0.038601	DRG1
ENSG00000162458	1	16083102	16113089	122	22	188812	1.7668	0.038629	FBLIM1
ENSG00000140379	15	80253231	80263788	36	7	181757	1.7658	0.038718	BCL2A1
ENSG00000204540	6	31082527	31107869	382	34	181380	1.7643	0.038837	PSORS1C1
ENSG00000115252	2	183004763	183387919	1642	68	217202	1.7641	0.038859	PDE1A
ENSG00000090621	1	40026488	40042462	51	16	220221	1.7638	0.038882	PABPC4
ENSG00000168476	8	21995533	21999464	14	5	159488	1.7631	0.03894	REEP4
ENSG00000129158	11	17809595	18034709	551	54	225448	1.7629	0.038957	SERGEF
ENSG00000176566	8	88882973	88886296	9	6	196920	1.7627	0.038974	DCAF4L2
ENSG00000170890	12	120759914	120765592	17	6	215942	1.7625	0.038992	PLA2G1B
ENSG00000187980	1	20487746	20503917	70	16	222999	1.7625	0.038995	PLA2G2C
ENSG00000224051	1	1260136	1264277	20	6	192990	1.7622	0.039018	GLTPD1
ENSG00000096872	9	26947037	27062928	425	39	219127	1.7617	0.039056	IFT74
ENSG00000189134	6	28227098	28228736	10	6	211700	1.7614	0.039084	NKAPL
ENSG00000177096	22	42470255	42475445	14	4	231472	1.7612	0.039098	FAM109B
ENSG00000165521	14	89078775	89259096	476	30	213122	1.7602	0.039188	EML5
ENSG00000270757	2	198365137	198415450	110	21	183807	1.7596	0.039237	HSPE1-MOB4
ENSG00000136449	17	48585745	48608862	98	18	216238	1.7596	0.039239	MYCBPAP
ENSG00000214285	10	129347613	129350935	37	9	248231	1.7593	0.039263	NPS
ENSG00000154930	20	24986868	25039616	224	41	203327	1.7591	0.039276	ACSS1
ENSG00000168078	8	27667137	27695612	177	5	231089	1.7588	0.039302	PBK
ENSG00000165799	14	21510385	21512393	8	4	230359	1.7587	0.039314	RNASE7
ENSG00000115541	2	198364718	198368181	4	2	197548	1.7586	0.039321	HSPE1
ENSG00000204624	1	11539223	11597641	180	19	230483	1.7581	0.039369	PTCHD2
ENSG00000204424	6	31674640	31685581	52	20	177349	1.7574	0.039425	LY6G6F
ENSG00000149532	11	61170121	61197503	53	12	171585	1.757	0.039463	CPSF7
ENSG00000117862	1	52485803	52521843	107	16	189322	1.7565	0.039498	TXNDC12
ENSG00000132623	20	9966774	10037410	321	33	233947	1.7557	0.039571	ANKEF1
ENSG00000107105	9	23690102	23826335	579	63	203263	1.7552	0.039609	ELAVL2
ENSG00000157870	1	2517930	2522908	19	9	187168	1.7552	0.039614	FAM213B
ENSG00000132591	17	27181956	27188085	18	3	228998	1.7546	0.039666	ERAL1
ENSG00000119986	10	99437181	99447080	51	12	207509	1.7543	0.039692	AVPI1
ENSG00000161653	17	42081914	42086431	15	5	209942	1.7536	0.039753	NAGS
ENSG00000006377	7	96634860	96640351	6	2	262427	1.7531	0.039794	DLX6
ENSG00000146476	6	151773422	151791236	75	16	210330	1.753	0.039801	C6orf211
ENSG00000179038	11	66963391	66964638	2	1	250662	1.7528	0.039816	AP001885.1
ENSG00000154478	10	125425871	125454123	101	22	221238	1.7526	0.039835	GPR26
ENSG00000128284	22	36536372	36562225	153	31	203379	1.7525	0.039848	APOL3
ENSG00000119446	9	124999903	125027118	100	14	218266	1.7524	0.039854	RBM18
ENSG00000204469	6	31588497	31605548	101	28	197077	1.7519	0.039897	PRRC2A
ENSG00000136240	7	6485584	6523873	174	34	224084	1.7514	0.039942	KDELR2
ENSG00000152520	13	28712643	28869475	337	24	220362	1.751	0.039969	PAN3
ENSG00000178075	3	113547029	113666021	322	38	217173	1.7507	0.04	GRAMD1C
ENSG00000130294	2	241653181	241759725	428	55	211410	1.7506	0.040005	KIF1A
ENSG00000259518	15	82380935	82390035	46	18	203843	1.7502	0.040038	RP11-597K23.2
ENSG00000187688	17	16318856	16340317	81	14	223221	1.7501	0.04005	TRPV2
ENSG00000174226	8	101585116	101675643	485	51	222829	1.7499	0.040064	SNX31
ENSG00000162873	1	205305220	205326218	120	21	225916	1.7498	0.040077	KLHDC8A
ENSG00000182446	17	79523913	79615495	551	22	216431	1.7492	0.040126	NPLOC4
ENSG00000204688	6	29424958	29432105	45	16	162979	1.7492	0.040129	OR2H1
ENSG00000094880	5	137523339	137549032	66	20	189163	1.7492	0.04013	CDC23
ENSG00000145365	4	113195698	113207059	51	4	215532	1.7492	0.040131	TIFA
ENSG00000167840	17	5008836	5026411	72	24	201660	1.749	0.040144	ZNF232
ENSG00000118946	13	58205944	58303445	265	33	228247	1.7489	0.040153	PCDH17
ENSG00000122679	7	45197390	45225901	232	13	241784	1.7488	0.040161	RAMP3
ENSG00000136960	8	120569326	120685693	375	41	215269	1.7487	0.040172	ENPP2
ENSG00000156282	21	31538241	31538971	3	2	173960	1.7486	0.040182	CLDN17
ENSG00000168298	6	26156559	26157343	5	3	126785	1.7485	0.040189	HIST1H1E
ENSG00000185052	20	19193290	19703581	2145	131	216126	1.7483	0.040209	SLC24A3
ENSG00000258231	12	58937907	59206842	946	78	209426	1.7477	0.040254	RP11-362K2.2
ENSG00000100321	22	39745930	39781593	149	21	214299	1.7477	0.040258	SYNGR1
ENSG00000112309	6	71566382	71666741	407	50	203973	1.7469	0.040327	B3GAT2
ENSG00000166797	15	64364758	64386217	92	16	200218	1.7459	0.040417	FAM96A
ENSG00000012232	8	28457986	28613116	497	51	195969	1.7457	0.040435	EXTL3
ENSG00000132394	3	127872297	128127485	704	31	213830	1.7457	0.040435	EEFSEC
ENSG00000143195	1	166882443	166944719	148	28	217126	1.7449	0.0405	ILDR2
ENSG00000123395	12	52463030	52471278	30	6	233038	1.7449	0.040504	C12orf44
ENSG00000124212	20	48120411	48184683	156	45	206851	1.7443	0.040551	PTGIS
ENSG00000136156	13	48807294	48837063	79	20	177189	1.7438	0.040599	ITM2B
ENSG00000106615	7	151163098	151217206	159	24	197042	1.7436	0.040614	RHEB
ENSG00000172354	7	100271154	100276797	15	10	179306	1.7426	0.040704	GNB2
ENSG00000182504	3	101442769	101489406	115	19	194129	1.7426	0.040704	CEP97
ENSG00000067182	12	6437923	6451280	37	11	196932	1.7422	0.04074	TNFRSF1A
ENSG00000116793	1	114239453	114302111	141	20	216736	1.7412	0.040821	PHTF1
ENSG00000106328	7	127231463	127242198	44	13	193015	1.7409	0.040848	FSCN3
ENSG00000107282	9	72042446	72287222	803	43	213103	1.7403	0.040902	APBA1
ENSG00000105650	19	18318771	18366229	172	22	212202	1.7402	0.040911	PDE4C
ENSG00000255872	9	37588410	38068684	1805	72	220695	1.7396	0.040964	RP11-613M10.9
ENSG00000239839	8	6873391	6875823	2	1	35297	1.7394	0.040979	DEFA3
ENSG00000228696	17	44352150	44439130	23	5	75074	1.7393	0.040995	ARL17B
ENSG00000171282	17	79373540	79433357	221	50	213033	1.7389	0.04103	RP11-1055B8.7
ENSG00000268040	21	47347679	47352477	24	8	202588	1.7384	0.041073	PRED62
ENSG00000177302	17	18174742	18218321	180	23	181467	1.7381	0.041096	TOP3A
ENSG00000182035	20	37209838	37217106	17	8	168270	1.7378	0.041124	ADIG
ENSG00000149474	20	18118762	18169031	207	38	234788	1.7369	0.041199	CSRP2BP
ENSG00000258817	11	49973943	49974971	5	3	228834	1.7369	0.041199	OR4C13
ENSG00000120885	8	27454434	27472548	55	12	209084	1.7358	0.041302	CLU
ENSG00000007968	1	23832922	23857712	77	15	207585	1.7357	0.041305	E2F2
ENSG00000144369	2	187558698	187630685	173	26	211367	1.7356	0.041315	FAM171B
ENSG00000103591	15	67493371	67547533	154	18	218088	1.7355	0.041327	AAGAB
ENSG00000148572	10	64893050	64914783	70	19	199834	1.7319	0.041649	NRBF2
ENSG00000125818	20	1093906	1160596	209	45	213556	1.7294	0.041869	PSMF1
ENSG00000137252	6	55039050	55147418	495	36	216408	1.7293	0.041874	HCRTR2
ENSG00000213931	11	5289582	5526847	2064	65	201591	1.7282	0.041973	HBE1
ENSG00000273266	12	54447661	54449814	6	4	188239	1.7281	0.041986	HOXC4
ENSG00000187676	13	31774073	31906413	417	33	212563	1.7278	0.042016	B3GALTL
ENSG00000249751	5	138784245	138842328	12	7	203487	1.7277	0.042019	ECSCR
ENSG00000148459	10	26986588	27035727	249	35	201840	1.7269	0.042091	PDSS1
ENSG00000123064	12	113594979	113623284	102	15	184785	1.7268	0.0421	DDX54
ENSG00000119711	14	74523553	74551196	140	17	213306	1.7263	0.042145	ALDH6A1
ENSG00000166839	15	65204101	65251042	191	35	191156	1.7255	0.042221	ANKDD1A
ENSG00000104907	19	13215716	13228381	30	15	182734	1.7248	0.042279	TRMT1
ENSG00000143375	1	151482986	151511168	52	15	205331	1.7248	0.042282	CGN
ENSG00000240204	7	129142320	129152773	34	13	208665	1.7245	0.042307	SMKR1
ENSG00000176842	16	54964774	54968397	9	3	225057	1.7242	0.042332	IRX5
ENSG00000237353	11	125703211	125709964	41	10	228986	1.7237	0.042381	PATE4
ENSG00000002834	17	37026112	37078023	221	47	220088	1.723	0.042441	LASP1
ENSG00000000971	1	196621008	196716634	404	30	200515	1.7229	0.042452	CFH
ENSG00000174276	11	64883875	64885170	5	3	155090	1.7218	0.042552	ZNHIT2
ENSG00000115392	2	58386378	58468507	297	33	201265	1.7217	0.04256	FANCL
ENSG00000104129	15	41060067	41099675	100	17	211378	1.7217	0.042561	DNAJC17
ENSG00000267157	19	5784016	5785630	9	4	222810	1.7214	0.042591	CTB-54O9.9
ENSG00000149972	11	98891683	100229616	7459	251	217597	1.721	0.042622	CNTN5
ENSG00000104325	8	91013633	91064320	180	23	209448	1.7209	0.042635	DECR1
ENSG00000167676	19	4502204	4517716	75	20	182226	1.7201	0.042705	PLIN4
ENSG00000133121	13	33677272	33924767	927	75	230966	1.7201	0.042708	STARD13
ENSG00000006283	17	48638429	48704835	203	35	222437	1.7187	0.042839	CACNA1G
ENSG00000168594	4	175750819	175899331	828	32	225843	1.718	0.042901	ADAM29
ENSG00000196455	3	130397779	130465673	218	15	190553	1.7175	0.042947	PIK3R4
ENSG00000174151	1	110036674	110045554	27	8	171460	1.7173	0.042959	CYB561D1
ENSG00000262660	17	79670401	79687569	92	14	224165	1.7172	0.042967	SLC25A10
ENSG00000269753	1	2258581	2259042	4	2	111367	1.717	0.042985	AL589739.1
ENSG00000146414	6	146185381	146285559	253	17	201992	1.7169	0.042998	SHPRH
ENSG00000263417	18	68297755	68317980	99	20	217040	1.7166	0.043027	GTSCR1
ENSG00000091947	17	42088556	42101314	39	12	221372	1.7164	0.04304	TMEM101
ENSG00000115310	2	55199325	55339757	609	46	214963	1.7164	0.043043	RTN4
ENSG00000217825	7	154988273	154990165	20	6	243568	1.7159	0.043089	AC099552.4
ENSG00000140525	15	89787180	89860492	383	27	167834	1.7152	0.043151	FANCI
ENSG00000134146	15	35509546	35838394	1027	49	190745	1.7147	0.043198	DPH6
ENSG00000146223	6	42847356	42857663	43	10	204573	1.7143	0.043233	RPL7L1
ENSG00000125630	2	113299492	113334635	163	23	202658	1.7142	0.043243	POLR1B
ENSG00000176299	14	20248401	20249516	1	1	126785	1.7142	0.04325	OR4M1
ENSG00000232838	20	18118517	18123813	23	8	241283	1.714	0.043262	PET117
ENSG00000174718	12	32112304	32146039	177	26	230254	1.714	0.043263	KIAA1551
ENSG00000111331	12	113376157	113411054	139	17	223082	1.7139	0.043276	OAS3
ENSG00000030110	6	33540329	33548019	32	10	210644	1.7133	0.043324	BAK1
ENSG00000143106	1	109941653	109969062	71	16	196816	1.7131	0.04335	PSMA5
ENSG00000184787	21	46188955	46221934	170	27	209804	1.7127	0.043386	UBE2G2
ENSG00000089123	20	13246709	13619587	1472	70	206326	1.7119	0.043454	TASP1
ENSG00000163714	3	142683339	142779567	288	26	205477	1.711	0.043544	U2SURP
ENSG00000181090	9	140513444	140764468	1007	62	197648	1.7105	0.043587	EHMT1
ENSG00000180257	19	53430388	53466164	213	29	196898	1.7098	0.043651	ZNF816
ENSG00000119314	9	114980715	115095947	425	17	215993	1.7095	0.043677	PTBP3
ENSG00000178951	19	4044362	4066943	54	12	208431	1.7094	0.043686	ZBTB7A
ENSG00000143466	1	206643791	206670223	107	25	221463	1.7094	0.043691	IKBKE
ENSG00000164879	8	86285665	86361269	201	30	199453	1.7091	0.043717	CA3
ENSG00000113504	5	1050499	1112150	353	55	186789	1.7089	0.043738	SLC12A7
ENSG00000187987	6	28399707	28411279	50	12	211179	1.7078	0.043835	ZSCAN23
ENSG00000138650	4	134070470	134129356	154	34	210912	1.7078	0.043841	PCDH10
ENSG00000189060	22	38201114	38203442	4	2	241753	1.7075	0.043862	H1F0
ENSG00000049245	1	7831329	7841492	40	11	246207	1.7074	0.043872	VAMP3
ENSG00000138660	4	113152893	113191203	97	19	199542	1.7059	0.044015	AP1AR
ENSG00000152082	2	130939310	130948302	46	8	169300	1.7056	0.044043	MZT2B
ENSG00000161654	17	42112003	42144987	69	16	203798	1.7045	0.044142	LSM12
ENSG00000173281	8	8993765	9009084	82	14	194949	1.7041	0.044184	PPP1R3B
ENSG00000030066	11	47799639	47870107	217	27	198322	1.704	0.044192	NUP160
ENSG00000165449	10	61410523	61495760	370	42	197807	1.7038	0.044212	SLC16A9
ENSG00000149657	20	60697517	60710434	44	11	184768	1.7036	0.044226	LSM14B
ENSG00000171823	12	1675159	1703331	95	25	209497	1.7032	0.044269	FBXL14
ENSG00000168876	11	94226795	94232749	21	7	238023	1.7028	0.044305	ANKRD49
ENSG00000086504	16	417384	420527	28	10	192812	1.7028	0.044307	MRPL28
ENSG00000153060	16	10721358	10788802	571	52	210498	1.702	0.044373	TEKT5
ENSG00000168546	8	21547915	21669869	340	65	198824	1.7012	0.044453	GFRA2
ENSG00000165219	9	128024073	128129486	264	25	189820	1.7012	0.044457	GAPVD1
ENSG00000164880	7	1509913	1545489	165	11	206475	1.7009	0.044477	INTS1
ENSG00000163870	3	127291912	127317094	65	14	181824	1.7008	0.044487	TPRA1
ENSG00000088926	4	187187099	187210835	81	18	234030	1.7005	0.044515	F11
ENSG00000151445	14	77893018	77924295	119	21	194954	1.7005	0.044515	VIPAS39
ENSG00000182463	20	51588946	52111869	1878	207	211887	1.7	0.044562	TSHZ2
ENSG00000165861	14	73436159	73493920	316	24	220703	1.6997	0.044596	ZFYVE1
ENSG00000187105	14	73945189	74025651	206	39	173505	1.6994	0.044621	HEATR4
ENSG00000183098	13	93879095	95059655	4460	222	216320	1.6993	0.044628	GPC6
ENSG00000101280	20	853296	896977	293	47	210020	1.6989	0.044666	ANGPT4
ENSG00000119383	9	131873229	131911225	177	16	187528	1.6982	0.044737	PPP2R4
ENSG00000132485	1	71528974	71546980	46	14	211270	1.6974	0.044815	ZRANB2
ENSG00000170605	12	55523465	55524586	5	1	235894	1.6972	0.044825	OR9K2
ENSG00000112218	6	97242002	97285353	170	25	214123	1.6969	0.044855	GPR63
ENSG00000141994	19	5784843	5791249	36	8	214777	1.6965	0.044895	DUS3L
ENSG00000175003	6	160542821	160579750	143	34	223151	1.6964	0.044906	SLC22A1
ENSG00000130255	19	5674958	5691887	39	13	206883	1.6944	0.045094	RPL36
ENSG00000185742	11	109292846	109299840	8	5	186154	1.6943	0.045108	C11orf87
ENSG00000083097	6	83777385	83881069	254	24	201284	1.694	0.045134	DOPEY1
ENSG00000122497	1	148003642	148025863	1	1	126785	1.6932	0.04521	NBPF14
ENSG00000170836	17	58677544	58741849	80	16	139422	1.692	0.045326	PPM1D
ENSG00000178913	5	140698057	140700330	7	4	258225	1.6912	0.045403	TAF7
ENSG00000054118	1	36690017	36770958	127	16	205366	1.6908	0.04544	THRAP3
ENSG00000028116	2	58134786	58387055	843	49	202090	1.6907	0.045451	VRK2
ENSG00000258256	8	86134675	86157946	59	15	186817	1.6905	0.045465	RP11-219B4.5
ENSG00000147485	8	52232138	52722005	2516	79	207526	1.6897	0.045547	PXDNL
ENSG00000135378	11	32851489	32879669	91	15	236950	1.6887	0.045634	PRRG4
ENSG00000158092	3	136581050	136668665	279	13	213141	1.6887	0.045642	NCK1
ENSG00000183454	16	9852376	10276611	2227	69	230160	1.6882	0.045682	GRIN2A
ENSG00000170091	5	173472607	173670504	837	98	223411	1.6881	0.045696	NSG2
ENSG00000185821	12	55820038	55820976	4	2	162166	1.6881	0.045697	OR6C76
ENSG00000134107	3	5020801	5027008	19	4	244882	1.688	0.045706	BHLHE40
ENSG00000180861	12	13524023	13540101	89	8	252047	1.688	0.045709	C12orf36
ENSG00000116138	1	15853308	15918874	265	14	222938	1.6879	0.045717	DNAJC16
ENSG00000116133	1	55315306	55352891	169	22	221346	1.6875	0.045755	DHCR24
ENSG00000105669	19	19010323	19030206	64	15	217418	1.6874	0.045765	COPE
ENSG00000123607	2	166713985	166810353	333	29	198335	1.6869	0.045814	TTC21B
ENSG00000169896	16	31271311	31344213	197	15	211585	1.686	0.045898	ITGAM
ENSG00000166450	15	55903744	56035288	514	35	211795	1.6856	0.04594	PRTG
ENSG00000132170	3	12328867	12475855	506	39	210611	1.6853	0.045963	PPARG
ENSG00000090674	19	7587512	7598895	29	11	182831	1.6844	0.046048	MCOLN1
ENSG00000144036	2	72403113	73053170	1271	32	216711	1.6842	0.046073	EXOC6B
ENSG00000269468	1	17655507	17676070	165	14	237216	1.684	0.046091	AC004824.2
ENSG00000165879	10	99079022	99081672	6	2	235414	1.6839	0.046105	FRAT1
ENSG00000104885	19	2164148	2232577	315	36	206922	1.6837	0.04612	DOT1L
ENSG00000139990	14	69517598	69619867	209	27	229629	1.6835	0.046141	DCAF5
ENSG00000108515	17	4851387	4860426	29	13	163700	1.6834	0.046153	ENO3
ENSG00000119669	14	77490888	77495034	6	2	184756	1.6829	0.046201	IRF2BPL
ENSG00000157212	7	154735397	154794794	193	21	200480	1.6826	0.046222	PAXIP1
ENSG00000170681	9	103340361	103350188	47	11	225607	1.6824	0.046246	MURC
ENSG00000273047	20	62369623	62371751	6	2	244723	1.6822	0.046262	RP4-583P15.14
ENSG00000107831	10	103529899	103535854	4	2	224105	1.6819	0.046291	FGF8
ENSG00000112394	6	111408781	111552397	389	33	208688	1.6817	0.04631	SLC16A10
ENSG00000101203	20	61924538	61966203	179	21	210257	1.6816	0.04632	COL20A1
ENSG00000139223	12	48866448	48866843	3	1	221135	1.6813	0.046353	ANP32D
ENSG00000128590	7	108210012	108215294	17	7	186814	1.6811	0.046371	DNAJB9
ENSG00000204308	6	32146131	32151930	32	12	200267	1.6809	0.046391	RNF5
ENSG00000163600	2	204801471	204826300	77	18	229926	1.6807	0.046407	ICOS
ENSG00000050820	16	75262928	75301951	234	28	210767	1.6803	0.046451	BCAR1
ENSG00000186815	12	113658855	113736390	287	19	187190	1.6799	0.046485	TPCN1
ENSG00000089053	12	121746048	121837699	327	41	206929	1.6798	0.046499	ANAPC5
ENSG00000143702	1	243287730	243418650	303	25	179240	1.6798	0.046501	CEP170
ENSG00000112981	5	137450866	137475132	77	22	183202	1.6797	0.04651	NME5
ENSG00000037757	19	13875346	13885096	31	7	194514	1.6796	0.046522	MRI1
ENSG00000101460	20	33134658	33148149	34	9	201036	1.679	0.046574	MAP1LC3A
ENSG00000269559	4	75023327	75024085	1	1	268310	1.6789	0.04659	AC093677.1
ENSG00000070388	19	639879	643703	23	7	217952	1.6786	0.046617	FGF22
ENSG00000138777	4	106290234	106395238	567	29	218392	1.6781	0.046661	PPA2
ENSG00000115602	2	102927962	102968497	242	23	206924	1.6776	0.04671	IL1RL1
ENSG00000182393	19	39786965	39789313	6	3	178930	1.6774	0.046729	IFNL1
ENSG00000121957	1	109417972	109477167	231	31	218993	1.6773	0.046737	GPSM2
ENSG00000176555	11	48327775	48328704	3	2	173960	1.6773	0.046744	OR4S1
ENSG00000173894	17	77751931	77761782	29	14	196042	1.677	0.04677	CBX2
ENSG00000013392	6	83903098	83908651	13	4	174206	1.6763	0.046836	RWDD2A
ENSG00000143167	1	167022073	167059868	150	29	220345	1.6757	0.0469	GPA33
ENSG00000050130	14	59951161	59972128	92	11	227715	1.6756	0.046905	JKAMP
ENSG00000171202	11	85359011	85367591	28	10	190291	1.6755	0.046922	TMEM126A
ENSG00000113327	5	161494546	161582542	215	37	226075	1.675	0.046969	GABRG2
ENSG00000174292	17	7283853	7293093	46	13	223211	1.675	0.046969	TNK1
ENSG00000197376	12	48901137	48923680	129	16	214556	1.6746	0.047008	OR8S1
ENSG00000144837	3	119316689	119348658	156	16	226574	1.6746	0.047009	PLA1A
ENSG00000163645	3	150377672	150421758	142	30	211357	1.6745	0.047012	FAM194A
ENSG00000197153	6	27858093	27860884	15	7	191460	1.6745	0.047014	HIST1H3J
ENSG00000165863	10	118423207	118429775	20	7	215984	1.6744	0.047024	C10orf82
ENSG00000172578	3	183205319	183273477	176	21	228251	1.6742	0.047041	KLHL6
ENSG00000163625	4	85590704	85887544	501	47	203637	1.6742	0.047047	WDFY3
ENSG00000103995	15	49005125	49103343	229	32	210680	1.6734	0.047123	CEP152
ENSG00000114391	3	101399935	101405626	18	8	201184	1.6732	0.047148	RPL24
ENSG00000099246	10	27793197	27831143	124	20	176039	1.6729	0.047171	RAB18
ENSG00000092098	14	24615892	24629870	43	18	162728	1.6725	0.04721	RNF31
ENSG00000144451	2	214149113	215275225	4631	108	208293	1.6718	0.04728	SPAG16
ENSG00000145506	5	1008944	1039058	161	29	181901	1.6715	0.047307	NKD2
ENSG00000168917	3	136537489	136574734	133	10	220995	1.6712	0.047342	SLC35G2
ENSG00000136518	3	179280668	179306196	58	9	211798	1.6711	0.047346	ACTL6A
ENSG00000235608	4	1396720	1400119	5	2	210537	1.6707	0.047392	NKX1-1
ENSG00000258674	19	19627036	19646885	77	14	184844	1.6705	0.04741	CTC-260F20.3
ENSG00000114956	2	74153953	74186088	112	14	219075	1.6689	0.047568	DGUOK
ENSG00000176102	11	33098734	33183917	258	17	229961	1.6687	0.047586	CSTF3
ENSG00000185897	19	35849362	35851387	1	1	233013	1.6685	0.04761	FFAR3
ENSG00000103253	16	776936	785525	39	8	210715	1.6682	0.047636	HAGHL
ENSG00000183048	17	79670404	79688042	101	15	215403	1.6681	0.04765	SLC25A10
ENSG00000151229	12	40148823	40499891	1146	71	215862	1.6679	0.047667	SLC2A13
ENSG00000063177	19	49118585	49122793	9	4	205410	1.6678	0.047679	RPL18
ENSG00000262814	17	79670387	79674556	25	8	211248	1.6677	0.04769	MRPL12
ENSG00000151304	5	121297656	121411265	347	25	196860	1.6676	0.047702	SRFBP1
ENSG00000124196	20	42354804	42355638	3	2	162194	1.6662	0.047834	GTSF1L
ENSG00000148123	9	103790991	104087417	1281	74	213418	1.6656	0.047896	LPPR1
ENSG00000106638	7	72983262	72993121	29	8	218599	1.6655	0.047902	TBL2
ENSG00000186432	3	160212783	160283376	204	29	197686	1.6653	0.047931	KPNA4
ENSG00000010803	1	41492872	41707826	693	31	218510	1.6649	0.047963	SCMH1
ENSG00000126561	17	40439565	40463961	74	12	206763	1.6648	0.047979	STAT5A
ENSG00000138379	2	190920423	190927455	21	5	208406	1.6644	0.048021	MSTN
ENSG00000101493	18	74069644	74207146	582	52	205749	1.6624	0.048214	ZNF516
ENSG00000109084	17	26646121	26655707	12	5	241781	1.6622	0.048233	TMEM97
ENSG00000268977	16	79015647	79015739	1	1	126785	1.6616	0.0483	PIH1
ENSG00000173320	4	184774584	184944679	638	79	217114	1.6616	0.048301	STOX2
ENSG00000106484	7	130126012	130146133	57	16	217846	1.6609	0.048366	MEST
ENSG00000198646	20	33284722	33413452	260	18	211283	1.6608	0.048374	NCOA6
ENSG00000112062	6	35995488	36079013	263	20	220029	1.6602	0.048438	MAPK14
ENSG00000091656	8	77593454	77779521	506	44	216131	1.6601	0.048452	ZFHX4
ENSG00000176893	11	4935900	4936922	5	3	183395	1.6599	0.048466	OR51G2
ENSG00000154917	3	133543083	133614680	304	61	208759	1.6599	0.048471	RAB6B
ENSG00000117543	1	101455179	101491644	95	15	188463	1.6598	0.048474	DPH5
ENSG00000116062	2	47922669	48037240	433	49	214532	1.6593	0.048525	MSH6
ENSG00000129159	11	17756359	17804602	167	27	198699	1.6591	0.048551	KCNC1
ENSG00000003400	2	202047604	202094129	102	15	220628	1.6581	0.048648	CASP10
ENSG00000149305	11	113775399	113817287	177	31	214750	1.6572	0.048738	HTR3B
ENSG00000166313	11	6416355	6440644	64	25	202828	1.6566	0.0488	APBB1
ENSG00000160161	19	19649057	19657468	27	5	211756	1.6564	0.048816	CILP2
ENSG00000162598	1	60452941	60539442	251	46	219044	1.6553	0.048928	C1orf87
ENSG00000102804	13	45007655	45151283	416	27	209863	1.6551	0.048951	TSC22D1
ENSG00000137992	1	100652475	100715390	160	15	225152	1.655	0.04896	DBT
ENSG00000177463	3	14989091	15095107	294	32	206677	1.6549	0.048973	NR2C2
ENSG00000268800	5	162866447	162873821	17	7	215074	1.6548	0.048979	AC112205.1
ENSG00000174547	11	66202546	66234209	44	14	222485	1.6533	0.049137	MRPL11
ENSG00000196363	9	137000487	137025093	211	17	221061	1.6525	0.04922	WDR5
ENSG00000179023	1	18807424	18812478	30	7	244037	1.6523	0.049234	KLHDC7A
ENSG00000144366	2	189156396	189460653	883	37	213459	1.6523	0.049239	GULP1
ENSG00000145725	5	102455853	102548500	296	19	204429	1.6522	0.049248	PPIP5K2
ENSG00000173915	10	105148798	105156223	13	5	199828	1.6515	0.049314	USMG5
ENSG00000090512	3	186353758	186370930	61	18	211100	1.6511	0.049358	FETUB
ENSG00000188897	16	11453702	11617444	1273	83	221201	1.6493	0.049542	CTD-3088G3.8
ENSG00000122711	9	33218363	33248565	154	18	214811	1.6493	0.049543	SPINK4
ENSG00000167107	17	48503519	48552206	160	24	221351	1.6491	0.049566	ACSF2
ENSG00000197483	19	55987699	55995854	39	11	216162	1.6487	0.049609	ZNF628
ENSG00000177971	15	75931426	75941047	23	9	174999	1.6486	0.049614	IMP3
ENSG00000215912	1	2567415	2718286	165	21	184652	1.6486	0.049618	TTC34
ENSG00000163961	3	196195654	196230639	182	23	189429	1.6486	0.049619	RNF168
ENSG00000004975	17	7128660	7137864	19	8	197250	1.6483	0.04965	DVL2
ENSG00000198816	19	7580178	7585912	14	6	228927	1.6481	0.049667	ZNF358
ENSG00000105738	19	38397868	38699012	1103	60	220263	1.6478	0.049701	SIPA1L3
ENSG00000103260	16	765115	769655	27	7	186437	1.6475	0.049723	METRN
ENSG00000175619	11	48238344	48239314	5	3	228834	1.6475	0.049725	OR4B1
ENSG00000100412	22	41865129	41924993	169	35	172507	1.6475	0.049726	ACO2
ENSG00000128710	2	176973518	176984670	34	12	209108	1.6472	0.049755	HOXD10
ENSG00000188305	19	2274631	2282181	48	9	198056	1.6472	0.049761	C19orf35
ENSG00000177186	1	248486894	248487899	9	2	248663	1.6469	0.049788	OR2M7
ENSG00000160593	11	118064455	118095809	138	17	208799	1.6463	0.049855	AMICA1
ENSG00000168016	3	36868311	36986548	339	30	218802	1.646	0.049887	TRANK1
ENSG00000078747	20	32951041	33099198	296	17	193429	1.6454	0.049944	ITCH
ENSG00000242265	7	94285637	94299007	28	11	183560	1.6448	0.050006	PEG10
ENSG00000135898	2	231772033	231825781	205	37	226621	1.6447	0.050013	GPR55
ENSG00000081052	2	227867427	228028829	568	42	221976	1.6447	0.050014	COL4A4
ENSG00000102981	16	67694849	67696681	4	2	188723	1.6443	0.050059	PARD6A
ENSG00000129351	19	10764937	10803093	94	18	195051	1.6435	0.050144	ILF3
ENSG00000146678	7	45927956	45933267	17	5	262081	1.6431	0.050178	IGFBP1
ENSG00000137699	11	119981983	120056237	381	39	180069	1.6427	0.050221	TRIM29
ENSG00000183251	11	5322244	5323226	5	2	211700	1.6425	0.050239	OR51B4
ENSG00000154080	18	24495595	24765281	1080	54	214874	1.6424	0.050256	CHST9
ENSG00000105865	7	107203929	107218906	34	11	198858	1.642	0.050296	DUS4L
ENSG00000118939	13	76123619	76180085	215	23	222035	1.642	0.0503	UCHL3
ENSG00000204694	6	29393281	29424848	306	23	168348	1.6417	0.050323	OR11A1
ENSG00000221874	19	53431728	53466076	203	28	195500	1.6411	0.050392	ZNF321P
ENSG00000156958	15	49447853	49660066	786	24	210955	1.641	0.050398	GALK2
ENSG00000198887	9	72873937	72969804	324	26	216934	1.6406	0.050443	SMC5
ENSG00000146232	6	44225903	44233500	21	7	216942	1.6402	0.050482	NFKBIE
ENSG00000179066	19	35596873	35598141	7	2	263268	1.6401	0.05049	AC020907.1
ENSG00000108878	17	65040706	65052909	38	9	229470	1.6397	0.050535	CACNG1
ENSG00000182326	12	7096351	7178336	227	29	200172	1.6397	0.050535	C1S
ENSG00000047621	12	4596894	4647674	62	7	225481	1.6395	0.05055	C12orf4
ENSG00000144476	2	237476430	237491001	46	13	207620	1.639	0.050602	ACKR3
ENSG00000164897	7	150778167	150780633	7	5	182396	1.6388	0.050626	TMUB1
ENSG00000151365	11	77774907	77779397	29	5	246355	1.6383	0.050675	THRSP
ENSG00000185022	22	38597889	38612518	40	6	233169	1.6383	0.050682	MAFF
ENSG00000117362	1	150237804	150241980	3	2	221135	1.6382	0.050686	APH1A
ENSG00000213390	10	98978996	99052413	351	28	200352	1.6379	0.050718	ARHGAP19
ENSG00000188986	9	140149625	140167998	86	10	198895	1.6374	0.050775	NELFB
ENSG00000125998	20	33873534	33880204	19	7	155967	1.6372	0.050793	FAM83C
ENSG00000146039	6	25754927	25781419	164	29	208856	1.637	0.050811	SLC17A4
ENSG00000105289	19	3708107	3750811	198	35	206238	1.6369	0.050824	TJP3
ENSG00000185359	17	79650356	79670168	115	16	219462	1.6369	0.05083	HGS
ENSG00000161944	17	7004641	7019019	123	21	211123	1.6365	0.050863	ASGR2
ENSG00000188386	9	104353897	104357283	11	6	224635	1.6359	0.050927	PPP3R2
ENSG00000231031	2	15830906	15884463	260	25	219835	1.6353	0.050989	AC008271.1
ENSG00000170262	21	33664124	33687095	70	20	201900	1.6352	0.051005	MRAP
ENSG00000186522	2	110300559	110371783	243	30	216244	1.6348	0.051048	2025-09-10
ENSG00000204209	6	33286335	33297046	37	13	162933	1.6347	0.051059	DAXX
ENSG00000006025	17	45884738	45899200	62	12	237315	1.6344	0.051083	OSBPL7
ENSG00000179813	13	43355686	43365683	43	10	228344	1.6337	0.051163	FAM216B
ENSG00000144852	3	119499331	119537332	174	33	220523	1.6336	0.05117	NR1I2
ENSG00000188761	1	114420790	114430169	30	10	199833	1.6333	0.051202	BCL2L15
ENSG00000184672	8	85095022	85834079	2353	60	216527	1.6328	0.051258	RALYL
ENSG00000181789	3	128968449	128996614	131	16	171694	1.6325	0.051292	COPG1
ENSG00000074706	6	154475631	154677926	947	82	220013	1.6324	0.051297	IPCEF1
ENSG00000196967	19	37597636	37663643	245	24	188790	1.631	0.051442	ZNF585A
ENSG00000108465	17	46045176	46059140	52	12	229028	1.6306	0.051488	CDK5RAP3
ENSG00000115685	2	242088991	242123067	155	25	194894	1.6298	0.051572	PPP1R7
ENSG00000173960	2	24150155	24227779	325	26	230657	1.6298	0.051573	UBXN2A
ENSG00000165915	11	47428683	47438047	30	8	221638	1.6285	0.051714	SLC39A13
ENSG00000175482	11	67118248	67124443	17	7	191309	1.6281	0.051751	POLD4
ENSG00000163041	1	226249552	226259702	27	13	177476	1.6278	0.051779	H3F3A
ENSG00000232040	6	28539407	28583989	165	33	188176	1.6277	0.051796	SCAND3
ENSG00000163872	3	183415606	183530413	462	28	183652	1.6276	0.051806	YEATS2
ENSG00000171723	14	66974125	67648520	2565	21	216336	1.6275	0.051815	GPHN
ENSG00000204482	6	31553901	31556686	21	13	204752	1.6275	0.051818	LST1
ENSG00000111335	12	113416200	113449528	147	25	199262	1.6272	0.051848	OAS2
ENSG00000163251	2	208627310	208634287	18	9	203964	1.6265	0.051921	FZD5
ENSG00000181961	11	55110627	55111707	5	2	228834	1.6265	0.051925	OR4A16
ENSG00000148798	10	105036920	105050108	47	13	182809	1.6262	0.051954	INA
ENSG00000156853	16	30613879	30635333	41	9	150021	1.6262	0.051954	ZNF689
ENSG00000204713	6	28870779	28891766	113	28	180160	1.6258	0.051992	TRIM27
ENSG00000134318	2	11319887	11488456	594	25	215117	1.6255	0.052031	ROCK2
ENSG00000153443	16	4658884	4665028	23	10	182582	1.6246	0.052126	UBALD1
ENSG00000124568	6	25783125	25832287	236	33	206039	1.6246	0.052129	SLC17A1
ENSG00000263563	17	21729601	21731762	10	4	220267	1.6237	0.052215	UBBP4
ENSG00000032444	19	7598890	7626650	181	24	207036	1.6234	0.052251	PNPLA6
ENSG00000113575	5	133530025	133561833	140	13	211267	1.6234	0.052257	PPP2CA
ENSG00000134376	1	197170592	197447585	713	63	196264	1.623	0.05229	CRB1
ENSG00000174898	19	5720688	5778745	208	45	197969	1.6225	0.052346	CATSPERD
ENSG00000028528	15	64386322	64438289	147	23	203136	1.6224	0.052358	SNX1
ENSG00000198324	12	111798455	111806925	25	9	184945	1.6222	0.052381	FAM109A
ENSG00000196365	19	5691845	5720583	125	22	201733	1.6222	0.052382	LONP1
ENSG00000103051	16	70514471	70557468	161	17	169062	1.6221	0.052389	COG4
ENSG00000171217	6	155585147	155597682	80	12	227009	1.6219	0.052416	CLDN20
ENSG00000111834	6	116937642	116954148	69	17	218329	1.6199	0.052626	RSPH4A
ENSG00000127720	12	82752276	82873015	325	12	229217	1.6197	0.052651	METTL25
ENSG00000268614	19	7598481	7604945	30	11	199729	1.6193	0.052693	CTD-2207O23.10
ENSG00000146521	6	168185217	168197539	81	17	214743	1.619	0.052727	C6orf123
ENSG00000169241	1	155107820	155111329	7	5	174417	1.6185	0.052775	SLC50A1
ENSG00000115604	2	102927989	103015218	465	30	218332	1.6184	0.052785	IL18R1
ENSG00000198785	9	104331635	104500862	849	37	225663	1.6181	0.052823	GRIN3A
ENSG00000151883	5	49961733	50142356	449	29	211496	1.618	0.052837	PARP8
ENSG00000150281	16	30907928	30914881	10	4	220267	1.6173	0.052904	CTF1
ENSG00000125457	17	73262309	73267308	13	4	157863	1.6173	0.052911	MIF4GD
ENSG00000214556	17	36991341	36997708	27	10	230096	1.6169	0.052949	C17orf98
ENSG00000203301	1	2143360	2145620	9	5	149061	1.6169	0.052955	AL590822.1
ENSG00000166068	15	38544527	38649450	410	14	233117	1.6167	0.05297	SPRED1
ENSG00000184900	21	46225532	46238694	71	18	208274	1.6167	0.052972	SUMO3
ENSG00000169139	8	48920960	48977268	63	21	186661	1.6166	0.052985	UBE2V2
ENSG00000134905	13	111293759	111365950	429	31	213455	1.6166	0.052986	CARS2
ENSG00000115350	2	75185619	75197255	38	11	219226	1.6162	0.053029	POLE4
ENSG00000091583	17	64208151	64252643	205	25	233931	1.6157	0.053079	APOH
ENSG00000203783	1	153190060	153191793	7	2	204720	1.6148	0.05318	PRR9
ENSG00000159339	1	17634690	17690499	345	28	220047	1.6143	0.053235	PADI4
ENSG00000095321	9	131857089	131873468	61	11	171985	1.6127	0.053408	CRAT
ENSG00000154814	3	16306706	16391806	358	24	221057	1.6125	0.053432	OXNAD1
ENSG00000100146	22	38366693	38383429	27	6	184456	1.6124	0.053434	SOX10
ENSG00000169154	8	37791799	37797647	9	3	228370	1.6123	0.053451	GOT1L1
ENSG00000150977	12	123899936	123921264	81	21	196836	1.6121	0.053469	RILPL2
ENSG00000187240	11	102980160	103350591	2185	38	227218	1.6118	0.053497	DYNC2H1
ENSG00000105364	19	10362577	10370721	27	10	219625	1.6116	0.053525	MRPL4
ENSG00000205683	14	73086004	73360809	1106	95	217139	1.6113	0.053554	DPF3
[truncated: 17,020 more rows]

## Sheet: S4
Table S4: MAGMA gene-based analysis in a cross-ancestry population
Gene	Chr	Start (hg37)	Stop (hg37)	Nsnps	Nparam	N	Z score	P	Symbol
ENSG00000175161	3	85008132	86123579	4469	173	307370	7.169	3.7785e-13	CADM2
ENSG00000178952	16	28853732	28857729	7	2	338099	6.2492	2.0627e-10	TUFM
ENSG00000149294	11	112831997	113149158	986	123	307591	6.2018	2.7903e-10	NCAM1
ENSG00000168488	16	28834356	28848558	48	9	310358	6.0212	8.6565e-10	ATXN2L
ENSG00000141458	18	21086148	21166862	198	34	293099	5.9671	1.2077e-09	NPC1
ENSG00000214435	10	104629273	104661656	125	21	316063	5.7206	5.307e-09	AS3MT
ENSG00000141452	18	21083473	21111746	69	17	289808	5.6615	7.5014e-09	C18orf8
ENSG00000178188	16	28857921	28885526	68	10	301713	5.6355	8.7271e-09	SH2B1
ENSG00000176476	16	28565236	28603111	107	19	306182	5.5901	1.135e-08	CCDC101
ENSG00000270316	10	104614029	104661656	162	26	314950	5.5548	1.3898e-08	C10orf32-ASMT
ENSG00000126351	17	38214543	38250120	78	29	301289	5.3888	3.5458e-08	THRA
ENSG00000196296	16	28889726	28915830	62	21	285658	5.2556	7.3754e-08	ATP2A1
ENSG00000197165	16	28603264	28608430	20	9	289550	5.131	1.4409e-07	SULT1A2
ENSG00000166166	14	103995521	104003410	21	7	323961	5.0727	1.9614e-07	TRMT61A
ENSG00000177548	16	28915742	28947847	81	24	295623	5.0718	1.9699e-07	RABEP2
ENSG00000255524	16	28648975	28670003	26	11	280580	5.0597	2.0995e-07	NPIPB8
ENSG00000188981	4	3246096	3273465	154	28	304899	5.055	2.1523e-07	MSANTD1
ENSG00000100711	14	104182067	104200005	58	24	312019	4.9544	3.628e-07	ZFYVE21
ENSG00000089022	12	112279782	112334343	142	18	310783	4.9539	3.6378e-07	MAPKAPK5
ENSG00000079102	8	92967203	93115514	195	20	310693	4.9463	3.782e-07	RUNX1T1
ENSG00000117020	1	243651535	244014381	809	92	302068	4.7967	8.0648e-07	AKT3
ENSG00000198270	12	112369086	112450970	176	24	304982	4.6473	1.6814e-06	TMEM116
ENSG00000127585	16	742500	755829	46	12	296718	4.5872	2.2464e-06	FBXL16
ENSG00000148842	10	104678050	104849978	541	63	309193	4.5847	2.2737e-06	CNNM2
ENSG00000128487	17	19912657	20222339	1158	61	310234	4.5487	2.6984e-06	SPECC1
ENSG00000221988	6	32121218	32134011	54	26	299915	4.5341	2.8928e-06	PPT2
ENSG00000197157	7	127292234	127732661	1045	98	299568	4.5171	3.1343e-06	SND1
ENSG00000118473	1	66999066	67213982	781	83	314517	4.511	3.2264e-06	SGIP1
ENSG00000151917	6	56819773	56892140	219	30	306071	4.4482	4.3294e-06	BEND6
ENSG00000179295	12	112856155	112947717	150	44	299267	4.4169	5.0062e-06	PTPN11
ENSG00000258388	6	32121622	32139755	74	34	294325	4.3836	5.838e-06	PPT2-EGFL8
ENSG00000166170	14	104022881	104029168	14	4	315778	4.3687	6.2494e-06	BAG5
ENSG00000176204	2	76974845	77820445	3857	279	309883	4.3312	7.4138e-06	LRRTM4
ENSG00000166275	10	104613980	104624718	28	10	312695	4.3142	8.0079e-06	C10orf32
ENSG00000163596	2	203640690	203736708	265	32	315581	4.3072	8.2664e-06	ICA1L
ENSG00000256053	14	104029299	104073860	139	25	313052	4.2999	8.543e-06	APOPT1
ENSG00000076685	10	104845940	104953056	313	43	308582	4.2888	8.9838e-06	NT5C2
ENSG00000153266	3	62355356	62359999	4	2	258478	4.2677	9.8767e-06	FEZF2
ENSG00000188529	1	24291294	24307417	8	4	334428	4.2675	9.8856e-06	SRSF10
ENSG00000162413	1	6650784	6674667	67	27	300916	4.2562	1.0397e-05	KLHL21
ENSG00000091536	17	18012020	18083116	220	54	306165	4.2257	1.1907e-05	MYO15A
ENSG00000168143	6	54711569	54806820	421	65	305536	4.1848	1.4269e-05	FAM83B
ENSG00000256500	14	104029299	104152261	373	50	310554	4.1598	1.5925e-05	RP11-73M18.2
ENSG00000126214	14	104028233	104167888	444	57	307570	4.1518	1.6494e-05	KLC1
ENSG00000138442	2	203739505	203879521	391	34	311064	4.1486	1.6729e-05	WDR12
ENSG00000168477	6	32008931	32083111	278	83	299488	4.1396	1.7395e-05	TNXB
ENSG00000138380	2	203776937	203851786	193	20	314533	4.126	1.8456e-05	CARF
ENSG00000116273	1	6673745	6684093	30	10	306928	4.091	2.1475e-05	PHF13
ENSG00000188316	10	118609023	118671299	133	41	292218	4.089	2.1664e-05	ENO4
ENSG00000172260	1	71861623	72748417	2114	232	308499	4.05	2.5613e-05	NEGR1
ENSG00000169398	8	141667999	142012315	791	73	296087	4.0382	2.6932e-05	PTK2
ENSG00000198685	3	128290843	128294929	32	14	303519	4.0078	3.0643e-05	C3orf27
ENSG00000213676	6	32065953	32096030	109	50	301377	3.9602	3.7447e-05	ATF6B
ENSG00000176406	8	104512976	105268322	3305	120	313811	3.9168	4.4871e-05	RIMS2
ENSG00000148843	10	105156405	105206049	121	38	298693	3.9099	4.6162e-05	PDCD11
ENSG00000088808	14	104200089	104313927	311	37	308724	3.909	4.6332e-05	PPP1R13B
ENSG00000111249	12	111471828	111788358	716	114	299289	3.8966	4.8769e-05	CUX2
ENSG00000177455	16	28943260	28950667	14	9	304333	3.8822	5.1754e-05	CD19
ENSG00000005961	17	42449548	42466873	27	11	307351	3.857	5.7389e-05	ITGA2B
ENSG00000159527	1	153270338	153283194	41	11	308360	3.8419	6.1039e-05	PGLYRP3
ENSG00000116786	1	16010827	16061264	203	26	304087	3.8153	6.8022e-05	PLEKHM2
ENSG00000197272	16	28510683	28523372	29	12	291895	3.753	8.7381e-05	IL27
ENSG00000204310	6	32135989	32145873	29	16	304578	3.7456	8.9986e-05	AGPAT1
ENSG00000009413	6	111620234	111804918	403	59	317050	3.7366	9.3268e-05	REV3L
ENSG00000108599	17	19807615	19881656	153	34	298062	3.7303	9.563e-05	AKAP10
ENSG00000167721	17	2225797	2240801	50	24	288453	3.7037	0.00010622	TSR1
ENSG00000100116	22	38203912	38213183	28	8	312129	3.7017	0.00010708	GCAT
ENSG00000197386	4	3076408	3245676	727	85	298499	3.6943	0.00011026	HTT
ENSG00000017427	12	102789645	102874423	169	35	304338	3.6909	0.00011174	IGF1
ENSG00000108671	17	30771279	30810336	75	27	303753	3.6859	0.00011394	PSMD11
ENSG00000135148	12	112563305	112591407	43	14	293689	3.6766	0.00011818	TRAFD1
ENSG00000161996	16	699311	717833	85	11	306428	3.6754	0.00011872	WDR90
ENSG00000119285	1	236712305	236767804	358	35	322269	3.6642	0.00012407	HEATR1
ENSG00000077522	1	236849754	236927931	318	61	318886	3.6581	0.00012706	ACTN2
ENSG00000072310	17	17713713	17740325	77	24	291384	3.658	0.00012707	SREBF1
ENSG00000175662	17	17746828	17875736	397	40	297392	3.6565	0.00012786	TOM1L2
ENSG00000176136	18	13824154	13826861	25	6	330197	3.6433	0.00013458	MC5R
ENSG00000108591	17	17991200	18011285	57	15	304528	3.6356	0.00013864	DRG2
ENSG00000089154	12	120565007	120632513	144	25	302484	3.6183	0.00014828	GCN1L1
ENSG00000089009	12	112842994	112856642	23	12	294384	3.61	0.00015312	RPL6
ENSG00000127580	16	734622	740444	11	6	311771	3.6023	0.00015769	WDR24
ENSG00000204538	6	31105313	31107127	25	15	313145	3.6021	0.00015782	PSORS1C2
ENSG00000149573	11	118124118	118135251	51	12	301960	3.5909	0.00016476	MPZL2
ENSG00000183657	3	171509580	171527714	77	14	329544	3.5727	0.00017664	PP13439
ENSG00000240694	8	26362202	26371608	28	12	308957	3.5593	0.00018593	PNMA2
ENSG00000110076	11	64373646	64490660	194	42	305238	3.5526	0.00019074	NRXN2
ENSG00000127663	19	4969125	5153606	749	105	309927	3.5503	0.00019238	KDM4B
ENSG00000189266	1	24285599	24289952	5	2	279794	3.5485	0.00019368	PNRC2
ENSG00000189298	6	28317691	28336947	81	26	308607	3.5418	0.00019872	ZKSCAN3
ENSG00000154310	3	170779128	171178197	1323	190	312523	3.5314	0.00020669	TNIK
ENSG00000213654	6	32158543	32163300	15	10	307063	3.5273	0.00020988	GPSM3
ENSG00000064886	1	111743393	111786062	140	30	319761	3.5061	0.00022734	CHI3L2
ENSG00000141034	17	17942606	17971718	69	11	305434	3.5004	0.00023231	GID4
ENSG00000007923	1	6694228	6761984	175	43	293605	3.476	0.00025449	DNAJC11
ENSG00000144229	2	137523115	138435287	3550	274	320334	3.4732	0.00025718	THSD7B
ENSG00000008838	17	38175350	38217468	139	27	304568	3.4648	0.00026531	MED24
ENSG00000148795	10	104590288	104597290	14	5	323685	3.4559	0.00027423	CYP17A1
ENSG00000126814	14	61438169	61448076	29	13	292310	3.4467	0.0002837	TRMT5
ENSG00000175756	1	1309110	1310875	11	5	302855	3.4464	0.00028401	AURKAIP1
ENSG00000145626	5	35951112	36001130	160	36	299922	3.4463	0.0002842	UGT3A1
ENSG00000104765	8	26240414	26363152	568	115	317709	3.4364	0.0002947	BNIP3L
ENSG00000128594	7	127667124	127672160	13	8	285337	3.4237	0.00030882	LRRC4
ENSG00000167720	17	2206677	2228554	61	23	305143	3.4232	0.00030943	SRR
ENSG00000171962	17	17876127	17920203	117	21	297910	3.4125	0.00032183	LRRC48
ENSG00000138468	3	101043049	101232085	665	35	307238	3.4058	0.00032985	SENP7
ENSG00000002822	7	1855429	2272878	2684	130	306419	3.4049	0.00033097	MAD1L1
ENSG00000108666	17	30651584	30677042	40	14	304161	3.3895	0.0003501	C17orf75
ENSG00000137098	9	35808042	35812269	10	7	281614	3.3887	0.00035112	SPAG8
ENSG00000084754	2	26413504	26467594	112	12	318187	3.3788	0.00036408	HADHA
ENSG00000162039	16	1883984	1934295	421	20	321826	3.3715	0.00037386	MEIOB
ENSG00000224997	14	104177607	104179149	3	2	318246	3.3567	0.00039445	AL049840.1
ENSG00000171953	17	17880723	17942523	148	23	295875	3.3559	0.00039554	ATPAF2
ENSG00000068796	5	61601989	61833076	496	87	299107	3.3554	0.00039629	KIF2A
ENSG00000181751	5	102594403	102614361	41	11	310037	3.3451	0.00041128	C5orf30
ENSG00000132749	11	68474908	68519032	103	18	312193	3.3435	0.0004137	MTL5
ENSG00000180185	16	1876968	1890208	109	4	330519	3.3404	0.00041828	FAHD1
ENSG00000184939	16	68563993	68609975	209	26	306493	3.3318	0.00043137	ZFP90
ENSG00000010244	17	30677136	30708905	73	21	304462	3.3281	0.00043727	ZNF207
ENSG00000204301	6	32162620	32191844	168	46	312822	3.3254	0.00044142	NOTCH4
ENSG00000168769	4	106067032	106200973	501	85	298190	3.3224	0.00044618	TET2
ENSG00000160588	11	118097409	118123065	134	22	313590	3.3161	0.00045643	MPZL3
ENSG00000176349	7	1878222	1889567	89	15	321198	3.3096	0.00046713	AC110781.3
ENSG00000032219	14	58765103	58840605	143	34	304933	3.3043	0.00047601	ARID4A
ENSG00000173926	5	126203406	126366500	612	35	313383	3.3019	0.00048016	2025-03-03
ENSG00000170035	2	181831975	181941312	465	30	320958	3.2861	0.00050785	UBE2E3
ENSG00000188011	2	242811752	242815975	35	9	296678	3.2857	0.00050856	CXXC11
ENSG00000072778	17	7120444	7128592	19	11	296418	3.2798	0.00051949	ACADVL
ENSG00000181847	3	113995760	114029135	102	34	310440	3.2765	0.00052555	TIGIT
ENSG00000164241	5	126378250	126409184	109	19	308213	3.2653	0.00054673	C5orf63
ENSG00000127863	13	24144509	24250232	425	75	316802	3.2584	0.00056029	TNFRSF19
ENSG00000107175	9	35732332	35737001	15	10	283723	3.2461	0.000585	CREB3
ENSG00000127578	16	679239	684116	24	6	316830	3.2404	0.0005969	WFIKKN1
ENSG00000166165	14	103985996	103989448	4	2	269605	3.2327	0.00061307	CKB
ENSG00000111275	12	112204691	112247782	100	17	290343	3.2244	0.00063111	ALDH2
ENSG00000144843	3	119298115	119308792	31	16	301587	3.2213	0.00063799	ADPRH
ENSG00000166263	17	53046088	53241646	597	59	309468	3.2164	0.00064914	STXBP4
ENSG00000091664	11	22359643	22401049	149	48	312990	3.2152	0.00065175	SLC17A6
ENSG00000177728	17	73437240	73496171	221	36	307493	3.2071	0.00067045	KIAA0195
ENSG00000171723	14	66974125	67648520	2293	46	315025	3.2042	0.00067711	GPHN
ENSG00000091542	17	18086392	18113268	97	24	302146	3.1974	0.00069327	ALKBH5
ENSG00000159189	1	22970123	22974603	15	6	314579	3.1925	0.00070527	C1QC
ENSG00000131966	14	58666798	58701750	76	21	311789	3.1891	0.00071365	ACTR10
ENSG00000198792	22	38615298	38669040	161	38	305719	3.18	0.00073644	TMEM184B
ENSG00000120262	6	151815165	151942328	662	92	315846	3.1749	0.0007495	CCDC170
ENSG00000116977	1	236681300	236716281	259	18	325946	3.1701	0.000762	LGALS8
ENSG00000116675	1	65713902	65881552	483	66	317313	3.1674	0.00076914	DNAJC6
ENSG00000197562	16	639357	679272	159	21	307555	3.1663	0.00077186	RAB40C
ENSG00000126215	14	104163946	104181841	63	15	300657	3.1639	0.00077826	XRCC3
ENSG00000167522	16	89334038	89556969	737	108	300286	3.1629	0.00078092	ANKRD11
ENSG00000144426	2	203879602	204091101	449	67	301928	3.1514	0.00081242	NBEAL1
ENSG00000163904	3	185300284	185351339	139	15	320589	3.1436	0.00083453	SENP2
ENSG00000158691	6	28346732	28367511	106	28	308394	3.1434	0.00083496	ZSCAN12
ENSG00000127472	1	20354672	20417683	174	35	314449	3.1421	0.00083884	PLA2G5
ENSG00000108509	17	4871287	4890960	69	23	312809	3.14	0.00084484	CAMTA2
ENSG00000184908	1	16370272	16383803	115	18	325268	3.1375	0.00085197	CLCNKB
ENSG00000075624	7	5566782	5603415	156	49	319756	3.1331	0.00086483	ACTB
ENSG00000179979	4	1385340	1389780	15	3	321176	3.1286	0.00087808	CRIPAK
ENSG00000123901	11	94110477	94134585	124	32	320556	3.1258	0.00088649	GPR83
ENSG00000134627	11	94277006	94354587	273	56	310349	3.1138	0.00092337	PIWIL4
ENSG00000151914	6	56322785	56819426	1561	123	305264	3.11	0.00093548	DST
ENSG00000173214	6	111580551	111592370	31	14	316010	3.1091	0.00093843	KIAA1919
ENSG00000054282	1	243419320	243663394	646	100	307203	3.0929	0.00099118	SDCCAG8
ENSG00000216921	2	242836136	242844702	63	13	321303	3.091	0.00099727	AC131097.4
ENSG00000108342	17	38171614	38174066	10	4	317612	3.0882	0.0010068	CSF3
ENSG00000086189	5	61683081	61699766	24	12	312204	3.0859	0.0010145	DIMT1
ENSG00000169738	17	79993012	79995608	15	2	318417	3.0822	0.0010274	DCXR
ENSG00000242616	9	114423615	114432526	30	12	308807	3.0806	0.0010329	GNG10
ENSG00000111300	12	112464500	112546826	180	32	290792	3.078	0.0010418	NAA25
ENSG00000163577	3	170606204	170626482	53	15	306726	3.0764	0.0010476	EIF5A2
ENSG00000196502	16	28616903	28634946	77	11	289834	3.0728	0.0010602	SULT1A1
ENSG00000145934	5	166711804	167691162	2805	355	308220	3.0707	0.0010677	TENM2
ENSG00000231880	11	47599277	47599823	1	1	271135	3.0662	0.001084	KBTBD4
ENSG00000128573	7	113726382	114333827	1426	162	303116	3.0649	0.0010887	FOXP2
ENSG00000112210	6	57053607	57087078	44	16	293980	3.0593	0.0011094	RAB23
ENSG00000164379	6	1312675	1314992	7	3	339937	3.0589	0.0011107	FOXQ1
ENSG00000103266	16	730224	732870	8	5	299934	3.0533	0.0011316	STUB1
ENSG00000176994	17	18218624	18226517	45	11	331042	3.0482	0.0011511	SMCR8
ENSG00000137513	11	78147007	78285919	500	40	302118	3.042	0.0011751	NARS2
ENSG00000100731	14	71374122	71582099	717	64	304016	3.0347	0.001204	PCNX
ENSG00000100567	14	58711549	58738730	63	24	306033	3.0343	0.0012054	PSMA3
ENSG00000187605	2	74229840	74335303	250	37	303964	3.0334	0.001209	TET3
ENSG00000100207	22	42556019	42739622	466	103	301595	3.0305	0.0012209	TCF20
ENSG00000075651	3	171318195	171528740	789	64	316924	3.0299	0.001223	PLD1
ENSG00000198862	21	30300466	30365270	190	36	314803	3.0254	0.0012417	LTN1
ENSG00000147419	8	27590835	27630170	129	21	327141	3.0236	0.0012491	CCDC25
ENSG00000009950	7	73007524	73038873	121	27	304845	3.0174	0.0012748	MLXIPL
ENSG00000268466	14	58754751	58755865	2	1	347270	3.0151	0.0012846	AL132989.1
ENSG00000187164	10	118643742	118886097	441	60	296383	3.0143	0.0012881	KIAA1598
ENSG00000120860	12	102406705	102455927	117	21	318652	3.0115	0.0013	CCDC53
ENSG00000114902	3	52738971	52742182	7	5	271410	3.009	0.0013104	SPCS1
ENSG00000070366	17	1963133	2207065	881	81	309084	3.0087	0.0013119	SMG6
ENSG00000075035	12	108523248	108644314	348	63	318216	3.005	0.0013278	WSCD2
ENSG00000239306	11	66384053	66394818	10	4	306535	3.0008	0.0013463	RBM14
ENSG00000138029	2	26466038	26513336	112	21	301919	2.999	0.0013543	HADHB
ENSG00000139350	12	97301001	97347129	118	33	300008	2.9983	0.0013573	NEDD1
ENSG00000122375	10	88414314	88426605	57	19	308949	2.9982	0.0013579	OPN4
ENSG00000130921	12	123717463	123742506	99	14	322051	2.9907	0.0013915	C12orf65
ENSG00000111144	12	96394606	96437298	171	31	315544	2.9882	0.0014033	LTA4H
ENSG00000147437	8	25276776	25282170	11	6	305466	2.9854	0.0014161	GNRH1
ENSG00000146555	7	3341080	4308632	5808	290	304567	2.9831	0.0014269	SDK1
ENSG00000110871	12	120941077	120972237	99	20	312902	2.9827	0.0014286	COQ5
ENSG00000089101	20	20033158	20341346	1017	101	310523	2.9819	0.0014324	C20orf26
ENSG00000197891	11	64358113	64369820	38	8	311261	2.9752	0.0014642	SLC22A12
ENSG00000163584	3	170582664	170588272	12	3	341915	2.9701	0.0014886	RPL22L1
ENSG00000108557	17	17584787	17714767	313	65	298220	2.965	0.0015135	RAI1
ENSG00000089159	12	120648250	120703574	118	32	292386	2.9631	0.0015227	PXN
ENSG00000135097	12	120779133	120806983	63	19	294439	2.9626	0.0015255	MSI1
ENSG00000167914	17	38119226	38134019	73	19	311878	2.9549	0.0015639	GSDMA
ENSG00000074319	11	18489883	18548779	200	26	309952	2.9507	0.0015854	TSG101
ENSG00000049618	6	157099063	157531913	1314	173	306760	2.9506	0.0015859	ARID1B
ENSG00000146576	7	6629648	6648357	68	15	317408	2.95	0.0015891	C7orf26
ENSG00000167103	9	130683158	130693076	27	10	294118	2.9487	0.0015954	PIP5KL1
ENSG00000181610	17	55916842	55927417	35	12	310155	2.9471	0.0016036	MRPS23
ENSG00000171587	21	41382926	42219065	3309	346	314517	2.9438	0.0016211	DSCAM
ENSG00000115145	2	152973315	153032506	209	29	309831	2.9431	0.0016245	STAM2
ENSG00000204188	6	33551515	33556803	25	13	301154	2.9429	0.0016255	GGNBP1
ENSG00000088986	12	120907653	120936296	76	20	308335	2.9415	0.0016332	DYNLL1
ENSG00000009709	1	18957500	19075360	385	96	316490	2.9411	0.0016353	PAX7
ENSG00000063854	16	1845621	1877195	361	32	322490	2.9281	0.0017053	HAGH
ENSG00000173715	11	66511922	66610987	139	49	293995	2.9266	0.0017133	C11orf80
ENSG00000196248	11	123847368	123848488	9	5	275945	2.9265	0.0017141	OR10S1
ENSG00000185480	12	102513956	102591298	218	33	304469	2.9182	0.0017601	PARPBP
ENSG00000100380	22	41220539	41253026	43	20	284895	2.9158	0.0017741	ST13
ENSG00000204536	6	31110216	31126015	161	32	318075	2.9156	0.001775	CCHCR1
ENSG00000169548	22	22868060	22874613	18	9	308475	2.9103	0.0018054	ZNF280A
ENSG00000173611	9	127704887	127905785	607	81	297919	2.9061	0.0018301	SCAI
ENSG00000198821	1	167399877	167487847	317	82	312193	2.9056	0.0018326	CD247
ENSG00000177885	17	73314157	73401790	289	23	308549	2.9041	0.0018416	GRB2
ENSG00000089248	12	112451120	112461255	22	12	289506	2.9015	0.0018568	ERP29
ENSG00000182667	11	131240373	132206716	3344	339	312004	2.8982	0.0018764	NTM
ENSG00000130699	20	60528525	60640866	392	52	308001	2.8968	0.0018849	TAF4
ENSG00000160593	11	118064455	118095809	105	20	303348	2.8933	0.0019063	AMICA1
ENSG00000198682	10	89419370	89507462	347	63	314714	2.891	0.0019203	PAPSS2
ENSG00000163945	4	1341054	1381837	219	43	312216	2.891	0.0019204	UVSSA
ENSG00000198169	8	145946298	145981802	116	37	295202	2.89	0.0019259	ZNF251
ENSG00000154930	20	24986868	25039616	184	48	306663	2.8897	0.0019283	ACSS1
ENSG00000146411	6	134309835	134373774	161	42	313552	2.8891	0.0019319	SLC2A12
ENSG00000075188	12	102467967	102513902	144	32	311268	2.8886	0.0019345	NUP37
ENSG00000132535	17	7093209	7123021	60	22	298320	2.8821	0.0019754	DLG4
ENSG00000167969	16	2289396	2302301	38	12	304018	2.8793	0.0019927	ECI1
ENSG00000050628	1	71318036	71513491	552	87	317949	2.878	0.0020009	PTGER3
ENSG00000143226	1	161475220	161493803	60	22	312226	2.8756	0.0020165	FCGR2A
ENSG00000103269	16	725666	728268	3	2	295850	2.8737	0.0020288	RHBDL1
ENSG00000181790	8	143530791	143626370	262	66	311664	2.8733	0.0020311	BAI1
ENSG00000258864	5	112162910	112203279	152	45	296178	2.8729	0.0020334	CTC-554D6.1
ENSG00000123908	8	141541264	141645718	422	85	314483	2.8707	0.0020481	AGO2
ENSG00000242180	11	5363744	5364809	15	6	316289	2.8696	0.0020549	OR51B5
ENSG00000136935	9	127640646	127710771	204	44	297428	2.8689	0.0020594	GOLGA1
ENSG00000107282	9	72042446	72287222	652	86	311664	2.8665	0.0020754	APBA1
ENSG00000187676	13	31774073	31906413	381	64	309922	2.8622	0.0021033	B3GALTL
ENSG00000172487	11	56127691	56128764	6	4	314962	2.8619	0.0021057	OR8J1
ENSG00000153233	12	71031853	71314623	1036	160	309049	2.859	0.002125	PTPRR
ENSG00000137449	4	15004298	15071777	200	32	315742	2.8557	0.0021471	CPEB2
ENSG00000139117	12	39040624	39301232	953	93	299226	2.8555	0.0021485	CPNE8
ENSG00000235109	6	28292470	28324048	159	37	305576	2.8551	0.0021513	ZSCAN31
ENSG00000174963	3	147103833	147124647	44	15	316462	2.8524	0.0021695	ZIC4
ENSG00000066032	2	79412357	80875905	5591	495	309248	2.8511	0.0021787	CTNNA2
ENSG00000007541	16	616995	634136	78	10	308934	2.8489	0.0021934	PIGQ
ENSG00000241404	6	32132360	32136058	24	12	265054	2.8418	0.0022428	EGFL8
ENSG00000169851	4	30722037	31148422	1571	155	313685	2.8399	0.0022563	PCDH7
ENSG00000184923	10	88985205	88996665	3	1	181399	2.839	0.0022627	NUTM2A
ENSG00000078804	20	33292094	33301243	22	12	298736	2.8388	0.0022639	TP53INP2
ENSG00000140983	16	718086	724174	25	12	290230	2.8387	0.0022647	RHOT2
ENSG00000086200	5	61699799	61924409	431	91	294310	2.8359	0.0022851	IPO11
ENSG00000112038	6	154331631	154568001	811	121	310899	2.8349	0.0022923	OPRM1
ENSG00000130731	16	684429	686358	3	2	332105	2.8277	0.0023442	C16orf13
ENSG00000125144	16	56700643	56701977	10	5	308806	2.8246	0.0023671	MT1G
ENSG00000235376	10	105005644	105007773	8	4	296345	2.8244	0.0023688	RPEL1
ENSG00000081307	3	132373290	132396941	49	17	302315	2.823	0.0023792	UBA5
ENSG00000110756	11	18300223	18343745	140	23	321160	2.8223	0.0023838	HPS5
ENSG00000183621	10	31109136	31320866	942	87	311648	2.8195	0.0024048	ZNF438
ENSG00000170004	17	7788124	7816078	64	28	304563	2.8164	0.0024283	CHD3
ENSG00000146433	6	158957468	159056460	425	55	314134	2.809	0.0024847	TMEM181
ENSG00000152977	3	147111209	147228080	320	39	323508	2.8061	0.0025072	ZIC1
ENSG00000082175	11	100900355	101001255	224	41	312543	2.8057	0.0025101	PGR
ENSG00000173706	3	124684554	124774802	329	54	319374	2.8011	0.0025464	HEG1
ENSG00000255767	2	3579574	3595547	65	18	311193	2.7972	0.0025777	RP13-512J5.1
ENSG00000147676	8	120177273	120257913	344	48	313727	2.7964	0.0025838	MAL2
ENSG00000145863	5	160974069	161129599	493	77	303712	2.7954	0.002592	GABRA6
ENSG00000119938	10	93388199	93392811	13	6	290908	2.7948	0.0025963	PPP1R3C
ENSG00000177694	3	174156363	175523428	5498	382	315548	2.7915	0.0026235	NAALADL2
ENSG00000106004	7	27180671	27183287	4	2	335881	2.7893	0.0026414	HOXA5
ENSG00000144218	2	100162323	100759201	1804	181	306763	2.7875	0.0026561	AFF3
ENSG00000105647	19	18263928	18281350	46	14	309951	2.7767	0.0027454	PIK3R2
ENSG00000265118	17	29632231	29645849	30	9	301952	2.7742	0.0027669	CTD-2370N5.3
ENSG00000133110	13	38136720	38172981	113	26	311182	2.7676	0.0028237	POSTN
ENSG00000048028	11	113668596	113746292	227	40	310892	2.7672	0.0028269	USP28
ENSG00000156475	5	145967936	146464347	1251	165	312176	2.766	0.0028377	PPP2R2B
ENSG00000185862	17	29630784	29641130	23	6	305354	2.7654	0.0028427	EVI2B
ENSG00000115947	2	148687968	148779147	258	41	301270	2.7648	0.0028482	ORC4
ENSG00000100387	22	41347351	41369313	24	12	306939	2.7633	0.0028612	RBX1
ENSG00000185920	9	98205262	98279339	266	49	301679	2.7555	0.0029304	PTCH1
ENSG00000163536	3	167453031	167543356	343	39	318161	2.7554	0.002931	SERPINI1
ENSG00000151690	2	191273081	191373931	338	45	308363	2.7533	0.0029495	MFSD6
ENSG00000185442	15	93160673	93353114	903	114	315330	2.7528	0.0029548	FAM174B
ENSG00000204472	6	31582961	31584798	8	4	329231	2.7524	0.0029584	AIF1
ENSG00000051825	12	123636867	123728561	296	30	312978	2.7496	0.0029831	MPHOSPH9
ENSG00000165271	9	33461439	33473928	45	22	302339	2.7447	0.0030285	NOL6
ENSG00000126790	14	59927081	59951148	83	23	307105	2.7406	0.0030663	L3HYPDH
ENSG00000185404	2	231191899	231268447	344	48	320285	2.7389	0.0030821	SP140L
ENSG00000144476	2	237476430	237491001	45	19	299889	2.7387	0.0030843	ACKR3
ENSG00000108344	17	38137050	38154213	81	14	315493	2.7371	0.0030988	PSMD3
ENSG00000156050	14	74398204	74417117	76	19	315695	2.7364	0.0031059	FAM161B
ENSG00000124882	4	75230860	75254468	90	14	317873	2.7355	0.0031145	EREG
ENSG00000176953	16	28962128	28978418	34	11	307461	2.7355	0.0031147	NFATC2IP
ENSG00000205133	8	93895758	94029901	311	56	312711	2.7326	0.0031416	TRIQK
ENSG00000170571	5	49692026	49739082	115	18	317901	2.7325	0.003143	EMB
ENSG00000214239	6	159047471	159049322	6	3	322555	2.7312	0.0031556	AL591025.1
ENSG00000184588	1	66258197	66840259	1554	196	314660	2.7311	0.0031563	PDE4B
ENSG00000075413	14	103851729	103970168	313	28	308902	2.7289	0.0031777	MARK3
ENSG00000152760	1	67218142	67244470	61	13	325228	2.7269	0.0031961	TCTEX1D1
ENSG00000188641	1	97543299	98386605	2514	272	313467	2.7236	0.0032292	DPYD
ENSG00000153487	13	111365083	111373421	22	10	301522	2.7215	0.0032498	ING1
ENSG00000092964	8	26371791	26515694	726	99	312990	2.717	0.0032935	DPYSL2
ENSG00000174343	4	40337346	40357234	137	19	325737	2.7168	0.0032962	CHRNA9
ENSG00000008256	7	6201407	6312275	463	70	302074	2.7123	0.0033411	CYTH3
ENSG00000136918	9	127615755	127620160	25	9	311601	2.7102	0.0033617	WDR38
ENSG00000166800	11	18477371	18501147	83	23	311873	2.7074	0.0033911	LDHAL6A
ENSG00000183979	17	79858621	79860781	4	2	279277	2.7068	0.0033971	NPB
ENSG00000184903	7	110303110	111202573	2540	205	301812	2.7065	0.0034	IMMP2L
ENSG00000156265	21	30449792	30548210	419	47	318421	2.7051	0.0034141	MAP3K7CL
ENSG00000173064	12	112597992	112819896	447	48	290796	2.7047	0.0034186	HECTD4
ENSG00000158055	1	24645812	24690972	107	33	318257	2.7032	0.0034334	GRHL3
ENSG00000197818	20	48429250	48508779	279	49	315965	2.7018	0.0034488	SLC9A8
ENSG00000108924	17	53342373	53402426	153	42	323384	2.6991	0.0034761	HLF
ENSG00000126861	17	29599031	29624557	61	14	296215	2.6975	0.0034929	OMG
ENSG00000139842	13	113862552	113919399	187	20	300063	2.6967	0.0035016	CUL4A
ENSG00000151632	10	5029967	5060223	181	31	317482	2.696	0.0035092	AKR1C2
ENSG00000177096	22	42470255	42475445	11	5	312031	2.692	0.0035514	FAM109B
ENSG00000185453	19	48673949	48700877	84	22	316238	2.6917	0.0035542	C19orf68
ENSG00000153896	19	35248981	35264134	37	17	300072	2.6912	0.0035596	ZNF599
ENSG00000121989	2	148602086	148688393	210	37	300338	2.6892	0.0035817	ACVR2A
ENSG00000160563	9	134735494	134955295	500	82	308157	2.6878	0.0035966	MED27
ENSG00000138095	2	44113647	44223144	379	48	310946	2.6869	0.0036057	LRPPRC
ENSG00000109758	4	3443614	3451211	40	17	319955	2.6817	0.0036621	HGFAC
ENSG00000157350	16	70413338	70473140	159	24	284106	2.6815	0.0036645	ST3GAL2
ENSG00000162385	1	53692564	53704282	34	12	310834	2.6808	0.0036718	MAGOH
ENSG00000106479	7	149535456	149564568	96	31	302025	2.6803	0.0036776	ZNF862
ENSG00000101474	20	24943561	24973615	102	21	307598	2.6803	0.0036779	APMAP
ENSG00000164684	8	81540686	81787016	541	65	302211	2.6799	0.0036826	ZNF704
ENSG00000138821	4	103172198	103352415	612	84	314588	2.6762	0.0037227	SLC39A8
ENSG00000157119	3	42727011	42734036	17	10	289631	2.6742	0.0037449	KLHL40
ENSG00000077984	20	24929866	24940564	51	13	303272	2.6716	0.0037749	CST7
ENSG00000085382	6	105175968	105307794	376	38	317173	2.6707	0.003785	HACE1
ENSG00000146757	7	64838712	64866038	104	14	317919	2.6706	0.0037855	ZNF92
ENSG00000180998	14	53019866	53104431	266	49	310682	2.6693	0.0038008	GPR137C
ENSG00000100987	20	25051521	25062996	51	12	309972	2.6687	0.0038076	VSX1
ENSG00000119723	14	74416629	74430373	75	22	313116	2.6678	0.0038179	COQ6
ENSG00000111348	12	15094951	15114662	51	15	316619	2.6675	0.0038207	ARHGDIB
ENSG00000089157	12	120634489	120639038	13	7	305739	2.6672	0.0038245	RPLP0
ENSG00000214022	7	150065278	150071133	10	4	344704	2.6672	0.0038247	REPIN1
ENSG00000005007	19	18942747	18979045	77	27	307893	2.6665	0.0038327	UPF1
ENSG00000139364	12	125671382	126146917	1610	258	317729	2.6661	0.0038369	TMEM132B
ENSG00000008118	1	209757062	209787283	96	23	319056	2.6646	0.0038538	CAMK1G
ENSG00000171865	2	3592383	3606206	56	16	312111	2.6642	0.0038586	RNASEH1
ENSG00000198646	20	33284722	33413452	253	42	291456	2.6623	0.0038806	NCOA6
ENSG00000272869	5	112196885	112228776	152	31	296578	2.6594	0.0039142	CTC-487M23.8
ENSG00000136699	2	130908981	130940323	71	13	299360	2.6581	0.0039291	SMPD4
ENSG00000204351	6	31926857	31937532	41	23	304653	2.6575	0.0039356	SKIV2L
ENSG00000172264	20	13976015	16033842	6540	537	311663	2.6565	0.0039473	MACROD2
ENSG00000196628	18	52889562	53332018	1041	143	304039	2.6559	0.0039547	TCF4
ENSG00000233404	2	102508955	102511150	4	2	316863	2.6556	0.0039579	FLJ20373
ENSG00000139719	12	122714111	122751068	111	24	306550	2.655	0.0039652	VPS33A
ENSG00000163728	3	180319918	180335616	27	16	300245	2.652	0.0040006	TTC14
ENSG00000197283	6	33387847	33421466	88	35	300581	2.6492	0.0040342	SYNGAP1
ENSG00000148835	10	105127724	105148822	41	18	289498	2.6479	0.0040495	TAF5
ENSG00000179097	3	88039846	88042919	7	5	275512	2.6449	0.004086	HTR1F
ENSG00000130520	19	18417040	18434084	51	16	298847	2.644	0.0040972	LSM4
ENSG00000221986	1	109834987	109849663	43	22	302798	2.6409	0.0041346	MYBPHL
ENSG00000151353	2	667335	677439	40	11	306235	2.6395	0.004151	TMEM18
ENSG00000070010	22	19437433	19466738	96	24	312766	2.6387	0.0041609	UFD1L
ENSG00000163618	3	62384022	62861054	1803	223	320029	2.6384	0.0041646	CADPS
ENSG00000189042	19	37178514	37218603	123	17	321302	2.6362	0.0041921	ZNF567
ENSG00000123080	1	51426417	51440305	25	13	276775	2.6318	0.0042463	CDKN2C
ENSG00000197322	17	32901142	32906388	20	9	328187	2.6302	0.0042672	C17orf102
ENSG00000155629	10	98353069	98480271	401	97	309314	2.623	0.0043576	PIK3AP1
ENSG00000139567	12	52300692	52317145	44	17	313337	2.6221	0.0043695	ACVRL1
ENSG00000184613	12	44902058	45315631	1207	122	303142	2.6218	0.004374	NELL2
ENSG00000243244	2	48756522	48826025	296	49	318287	2.6215	0.0043768	STON1
ENSG00000154342	1	228194752	228248961	156	38	302685	2.6215	0.0043771	WNT3A
ENSG00000185565	3	115521235	117716095	8085	469	314906	2.621	0.0043836	LSAMP
ENSG00000110851	12	108126643	108155049	94	16	302600	2.6159	0.0044498	PRDM4
ENSG00000086827	11	113603909	113644533	144	23	326569	2.6141	0.0044735	ZW10
ENSG00000197408	19	41497204	41524303	160	28	305530	2.6117	0.0045051	CYP2B6
ENSG00000119414	9	127908852	127952218	132	31	296437	2.6109	0.0045155	PPP6C
ENSG00000188033	19	12688775	12750912	217	31	306789	2.6104	0.0045216	ZNF490
ENSG00000151116	11	18551156	18610294	203	31	322238	2.609	0.0045398	UEVLD
ENSG00000196712	17	29421945	29709134	645	54	302842	2.6058	0.0045827	NF1
ENSG00000136908	9	130697378	130700763	8	4	299934	2.6048	0.0045969	DPM2
ENSG00000156374	10	105062553	105110891	108	37	296149	2.6029	0.0046213	PCGF6
ENSG00000248643	11	66384097	66413940	33	18	297982	2.6023	0.0046298	RBM14-RBM4
ENSG00000184661	8	25316513	25365436	186	28	305122	2.6022	0.0046311	CDCA2
ENSG00000159788	4	3294755	3441640	692	80	300579	2.6014	0.0046422	RGS12
ENSG00000268173	19	18263968	18288927	64	18	311720	2.6013	0.0046441	PIK3R2
ENSG00000198879	10	7200586	7453450	1120	151	309769	2.5959	0.0047175	SFMBT2
ENSG00000181744	3	143690640	143767561	261	31	303751	2.5948	0.0047329	C3orf58
ENSG00000085721	16	15153879	15188174	90	23	271135	2.5941	0.0047426	RRN3
ENSG00000125775	20	1290619	1309883	83	36	310086	2.5898	0.0048014	SDCBP2
ENSG00000092607	1	119425669	119532179	326	66	307044	2.5896	0.0048047	TBX15
ENSG00000164924	8	101928753	101965616	141	25	308804	2.5894	0.0048075	YWHAZ
ENSG00000146476	6	151773422	151791236	70	18	322639	2.5876	0.0048317	C6orf211
ENSG00000147869	9	14719722	14722715	13	7	320493	2.5871	0.0048395	CER1
ENSG00000163513	3	30647994	30735634	298	71	314549	2.5861	0.0048533	TGFBR2
ENSG00000136045	12	108079509	108106944	92	21	302359	2.5854	0.004864	PWP1
ENSG00000164180	5	87485450	87565293	149	50	293013	2.5846	0.004874	TMEM161B
ENSG00000079263	2	231067826	231223762	571	81	318823	2.5824	0.0049062	SP140
ENSG00000148158	9	115513118	115643951	505	55	315828	2.582	0.0049121	SNX30
ENSG00000130283	19	18979361	19006905	85	29	315331	2.581	0.0049251	GDF1
ENSG00000223802	19	18979361	19007536	85	29	315331	2.581	0.0049251	CERS1
ENSG00000185305	5	53179775	53606412	1395	181	307827	2.5789	0.0049563	ARL15
ENSG00000111269	12	12764761	12798042	77	16	316888	2.578	0.0049686	CREBL2
ENSG00000183496	15	82334119	82338482	8	6	290666	2.5776	0.0049742	MEX3B
ENSG00000170178	2	176964458	176966408	7	5	297834	2.5746	0.0050185	HOXD12
ENSG00000256762	17	44076616	44077060	1	1	345280	2.5738	0.005029	STH
ENSG00000113361	5	31193857	31329253	365	81	317835	2.5737	0.0050307	CDH6
ENSG00000170959	11	30851916	31391357	892	132	295902	2.5733	0.005036	DCDC1
ENSG00000189139	14	44973545	44976482	15	7	312536	2.5733	0.0050365	FSCB
ENSG00000162302	11	64126620	64139687	31	8	323577	2.5719	0.0050575	RPS6KA4
ENSG00000221883	3	48955221	48956818	2	1	302739	2.5697	0.0050893	ARIH2OS
ENSG00000134490	18	20777108	21017925	617	92	307716	2.5689	0.0051017	TMEM241
ENSG00000187555	16	8985951	9058371	239	35	308657	2.5687	0.0051034	USP7
ENSG00000162650	1	110026101	110035426	16	10	295984	2.5681	0.0051135	ATXN7L2
ENSG00000132155	3	12625100	12705725	246	30	314246	2.5678	0.0051176	RAF1
ENSG00000072274	3	195754054	195809060	256	49	316225	2.5647	0.0051635	TFRC
ENSG00000089234	12	112079950	112123790	101	21	278470	2.5622	0.0052001	BRAP
ENSG00000115468	2	233470767	233547491	238	41	325002	2.561	0.0052181	EFHD1
ENSG00000164823	8	90914087	90940116	88	22	307880	2.5609	0.00522	OSGIN2
ENSG00000149782	11	64018995	64036622	40	21	305172	2.559	0.0052492	PLCB3
ENSG00000176893	11	4935900	4936922	5	3	286760	2.5589	0.0052506	OR51G2
ENSG00000166501	16	23847322	24231932	1345	205	312346	2.556	0.0052949	PRKCB
ENSG00000181656	1	101003693	101007574	12	5	315558	2.5549	0.0053105	GPR88
ENSG00000138311	10	64133951	64431771	1122	146	318505	2.5547	0.0053135	ZNF365
ENSG00000133256	4	619373	664571	212	24	310333	2.5516	0.0053615	PDE6B
ENSG00000171045	8	143293441	143484601	890	110	314099	2.5512	0.0053682	TSNARE1
ENSG00000041988	1	6684926	6695646	39	14	296641	2.5504	0.00538	THAP3
ENSG00000115232	2	182321929	182400914	254	50	310021	2.5502	0.0053829	ITGA4
ENSG00000256861	12	122692326	122750970	179	31	303590	2.5498	0.0053895	RP11-512M8.5
ENSG00000152137	12	119616447	119658936	160	42	310071	2.5469	0.0054335	HSPB8
ENSG00000130038	12	3715799	3873985	604	100	319044	2.546	0.0054481	EFCAB4B
ENSG00000105552	19	49298319	49314286	37	11	324709	2.5455	0.0054556	BCAT2
ENSG00000137693	11	101981192	102104154	342	61	306426	2.5426	0.0055008	YAP1
ENSG00000205659	14	74551499	74667936	511	51	311647	2.5423	0.0055068	LIN52
ENSG00000052850	11	44281994	44331716	222	58	323436	2.5421	0.00551	ALX4
ENSG00000182095	7	5346421	5465045	491	107	318481	2.5416	0.0055175	TNRC18
ENSG00000169682	16	28985542	28995869	37	13	298581	2.5398	0.0055462	SPNS1
ENSG00000108309	17	42385781	42396039	26	11	303268	2.5384	0.0055678	RUNDC3A
ENSG00000150477	18	34409069	34812135	992	59	312352	2.5384	0.0055683	KIAA1328
ENSG00000008197	6	50681541	50740701	158	29	304583	2.538	0.0055736	TFAP2D
ENSG00000150760	10	128593978	129250781	2323	263	314655	2.537	0.0055896	DOCK1
ENSG00000107338	9	37919131	38069210	511	55	317467	2.5367	0.0055953	SHB
ENSG00000198131	19	58739960	58788815	213	42	300846	2.5361	0.0056054	ZNF544
ENSG00000006194	16	3313743	3351401	56	25	296930	2.5348	0.0056263	ZNF263
ENSG00000151615	4	147560045	147563626	10	5	305642	2.5347	0.0056266	POU4F2
ENSG00000162086	16	3355406	3368852	61	11	290291	2.5326	0.0056603	ZNF75A
ENSG00000153037	5	112196919	112205485	48	16	299711	2.5311	0.0056853	SRP19
ENSG00000256061	15	55702723	55800432	429	52	309785	2.5302	0.0056999	DYX1C1
ENSG00000198887	9	72873937	72969804	261	47	310225	2.5298	0.0057062	SMC5
ENSG00000183454	16	9852376	10276611	2002	130	322375	2.5294	0.0057122	GRIN2A
ENSG00000188916	10	128933694	128994422	191	39	296143	2.5278	0.0057388	FAM196A
ENSG00000205669	14	74077649	74086592	26	13	317373	2.5273	0.0057474	ACOT6
ENSG00000149557	11	125315646	125366213	151	29	297790	2.5262	0.0057659	FEZ1
ENSG00000172289	11	59480296	59481337	4	2	290666	2.5244	0.0057949	OR10V1
ENSG00000167106	9	130702858	130742792	141	22	303919	2.5237	0.0058067	FAM102A
ENSG00000164385	6	2622147	2634837	61	19	314743	2.5229	0.0058194	C6orf195
ENSG00000176383	12	122688090	122693499	15	7	302712	2.5185	0.0058928	B3GNT4
ENSG00000198855	12	108908962	108919614	29	14	300835	2.5134	0.0059794	FICD
ENSG00000206432	18	5882071	5895954	39	13	326684	2.5125	0.0059932	TMEM200C
ENSG00000134709	1	60280458	60342050	153	30	305660	2.5101	0.0060356	HOOK1
ENSG00000165322	10	32094365	32217742	426	46	301859	2.5089	0.0060557	ARHGAP12
ENSG00000100412	22	41865129	41924993	155	46	286125	2.5073	0.0060824	ACO2
ENSG00000065361	12	56473641	56497289	45	20	297981	2.5073	0.0060834	ERBB3
ENSG00000100285	22	29876219	29887379	32	17	310813	2.5059	0.0061075	NEFH
ENSG00000188816	10	124907638	124910188	8	4	300432	2.5058	0.0061082	HMX2
ENSG00000213626	2	30454397	30546596	406	74	311453	2.5035	0.006148	LBH
ENSG00000144231	2	128603840	128615731	56	16	308201	2.5023	0.0061694	POLR2D
ENSG00000161016	8	146015150	146017972	16	4	272909	2.5013	0.0061871	RPL8
ENSG00000185697	8	67474410	67526482	135	26	294570	2.498	0.0062453	MYBL1
ENSG00000235608	4	1396720	1400119	4	2	310198	2.4977	0.0062499	NKX1-1
ENSG00000010803	1	41492872	41707826	533	58	317008	2.4962	0.0062769	SCMH1
ENSG00000164631	7	6728064	6746554	63	19	309307	2.4947	0.0063041	ZNF12
ENSG00000021776	15	35147732	35262040	475	54	299480	2.4945	0.0063062	AQR
ENSG00000145743	5	107194736	107717799	1459	132	305551	2.4943	0.0063103	FBXL17
ENSG00000096654	6	27418522	27440897	101	14	322734	2.4926	0.0063404	ZNF184
ENSG00000112299	6	133002729	133035188	197	25	319099	2.4923	0.006346	VNN1
ENSG00000173237	11	66742748	66744475	4	2	297331	2.4865	0.0064506	C11orf86
ENSG00000268154	1	161035655	161035943	1	1	345280	2.4848	0.006481	AL591806.1
ENSG00000185933	10	105213144	105218645	17	10	301436	2.4836	0.0065023	CALHM1
ENSG00000175505	11	67131639	67141648	28	11	312242	2.4818	0.0065368	CLCF1
ENSG00000161682	17	42430583	42441243	19	12	285311	2.4772	0.0066204	FAM171A2
ENSG00000120088	17	43699267	43913194	1054	16	326485	2.477	0.0066248	CRHR1
ENSG00000174718	12	32112304	32146039	162	32	324117	2.4748	0.0066649	KIAA1551
ENSG00000123374	12	56360553	56366568	6	4	327320	2.4743	0.0066748	CDK2
ENSG00000198597	19	30719197	31204445	1413	239	309448	2.4723	0.0067118	ZNF536
ENSG00000154814	3	16306706	16391806	309	35	314195	2.4717	0.0067243	OXNAD1
ENSG00000128610	7	121941448	121950745	23	12	317730	2.4703	0.0067504	FEZF1
ENSG00000119616	14	75179847	75203394	64	23	291662	2.4693	0.0067682	FCF1
ENSG00000111271	12	112123857	112194903	170	24	283206	2.4691	0.0067734	ACAD10
ENSG00000269545	19	58740831	58798173	241	47	302121	2.4685	0.0067839	CTD-3138B18.4
ENSG00000119636	14	74486056	74549566	317	41	310130	2.4661	0.0068292	CCDC176
ENSG00000117594	1	209859510	209908295	117	27	303897	2.4659	0.0068333	HSD11B1
ENSG00000154783	3	14860469	14975895	537	69	317272	2.4658	0.0068362	FGD5
ENSG00000157379	14	24759804	24769039	28	9	320333	2.4645	0.006861	DHRS1
ENSG00000169750	17	79989500	79992080	8	4	326869	2.4602	0.006942	RAC3
ENSG00000111725	12	120105558	120119435	30	12	306959	2.4594	0.006958	PRKAB1
ENSG00000101134	20	53092136	53267710	610	82	305495	2.4591	0.0069644	DOK5
ENSG00000250317	4	25863452	25931435	227	45	318954	2.4583	0.0069793	SMIM20
ENSG00000141570	17	77765931	77775482	19	8	318537	2.4538	0.0070685	CBX8
ENSG00000160949	8	145654165	145669827	72	12	309907	2.4527	0.0070886	TONSL
ENSG00000022840	12	120971283	121015397	128	24	309874	2.4513	0.007118	RNF10
ENSG00000107105	9	23690102	23826335	536	96	307376	2.4512	0.0071184	ELAVL2
ENSG00000213123	3	196018090	196045170	91	14	313510	2.4503	0.0071366	TCTEX1D2
ENSG00000113262	5	178405328	178423207	140	27	298646	2.4471	0.0072	GRM6
ENSG00000176454	15	34651106	34659479	21	10	319866	2.4471	0.0072007	LPCAT4
ENSG00000116874	1	119573839	119683294	358	54	308528	2.4456	0.0072301	WARS2
ENSG00000126860	17	29644578	29648902	12	5	294113	2.4456	0.007231	EVI2A
ENSG00000184730	16	28505970	28510291	9	5	278158	2.4451	0.00724	APOBR
ENSG00000204410	6	31707725	31732622	112	42	298267	2.4445	0.0072531	MSH5
ENSG00000014641	2	63815743	63834331	44	11	314572	2.4444	0.0072547	MDH1
ENSG00000133315	11	63766030	63933578	433	114	304350	2.4442	0.0072585	MACROD1
ENSG00000228835	18	30349758	30354376	9	4	322776	2.4427	0.0072883	AC012123.1
ENSG00000006128	7	97361220	97369784	33	8	323968	2.4419	0.0073049	TAC1
ENSG00000176273	10	95653730	95715819	88	18	312249	2.4413	0.0073174	SLC35G1
ENSG00000175322	18	14057456	14132489	313	23	302681	2.441	0.0073237	ZNF519
ENSG00000153234	2	157180944	157198860	22	11	291312	2.4399	0.0073464	NR4A2
ENSG00000065609	6	84262599	84419410	379	67	302057	2.4394	0.007356	SNAP91
ENSG00000137259	6	26033320	26033796	5	3	257245	2.4389	0.0073662	HIST1H2AB
ENSG00000159314	17	43471275	43511787	106	12	313227	2.4386	0.0073712	ARHGAP27
ENSG00000165476	10	65281123	65384883	338	51	310216	2.436	0.0074248	REEP3
ENSG00000143951	2	63348518	64054977	1945	146	305472	2.4358	0.00743	WDPCP
ENSG00000204531	6	31132119	31148508	209	41	325178	2.4321	0.0075063	POU5F1
ENSG00000132016	19	13993161	14017265	80	8	321849	2.4319	0.0075096	C19orf57
ENSG00000078304	14	102228135	102394326	619	96	314834	2.4308	0.0075327	PPP2R5C
ENSG00000198650	16	71599563	71611033	31	13	309982	2.4279	0.0075932	TAT
ENSG00000106331	7	127250346	127255982	21	13	291527	2.426	0.0076325	PAX4
ENSG00000109689	4	26859300	27027003	391	66	308415	2.4238	0.0076789	STIM2
ENSG00000170893	3	129693148	129696781	7	3	271135	2.4235	0.0076866	TRH
ENSG00000108622	17	62079954	62097994	28	7	285292	2.4234	0.0076873	ICAM2
ENSG00000139971	14	58466453	58764857	749	122	315438	2.4215	0.0077276	C14orf37
ENSG00000161031	19	15579456	15609767	104	25	322535	2.4213	0.0077321	PGLYRP2
ENSG00000137801	15	39873280	39891667	33	12	308556	2.4192	0.0077763	THBS1
ENSG00000167272	12	121016567	121019201	11	4	321026	2.4189	0.0077838	POP5
ENSG00000136840	9	130670165	130679317	34	18	306219	2.4188	0.007785	ST6GALNAC4
ENSG00000095777	10	26223196	26501456	1512	57	324015	2.4182	0.0077986	MYO3A
ENSG00000131067	20	33432523	33460663	71	21	300422	2.418	0.0078029	GGT7
ENSG00000174705	5	171752185	171881527	591	66	318870	2.4171	0.0078231	SH3PXD2B
ENSG00000197603	5	37106330	37249530	296	59	294292	2.4165	0.0078359	C5orf42
ENSG00000165995	10	18429606	18830798	1951	277	315651	2.4151	0.0078652	CACNB2
ENSG00000050130	14	59951161	59972128	76	17	308567	2.4122	0.007928	JKAMP
ENSG00000140043	14	74318547	74353530	153	18	322556	2.4118	0.0079364	PTGR2
ENSG00000215704	1	15792404	15817895	113	26	306656	2.411	0.0079537	CELA2B
ENSG00000170364	3	4344988	4359251	84	12	293631	2.4081	0.0080173	SETMAR
ENSG00000186868	17	43971748	44105700	784	12	331519	2.407	0.008041	MAPT
ENSG00000145107	3	196046213	196065374	88	16	312971	2.4062	0.0080607	TM4SF19
ENSG00000156395	10	106400859	107024993	2327	190	307155	2.406	0.0080645	SORCS3
ENSG00000257218	12	120884241	120899389	48	17	304781	2.4059	0.008067	GATC
ENSG00000160445	9	131492065	131534693	139	30	289927	2.4054	0.0080775	ZER1
ENSG00000204371	6	31847536	31865464	76	39	303931	2.4048	0.0080903	EHMT2
ENSG00000268550	19	14834747	14835121	2	1	349260	2.4048	0.0080914	AC090427.1
ENSG00000181619	14	59895740	59932060	125	26	314104	2.4045	0.0080962	GPR135
ENSG00000213931	11	5289582	5526847	1908	132	320509	2.4045	0.0080983	HBE1
ENSG00000115252	2	183004763	183387919	1478	143	313004	2.404	0.0081076	PDE1A
ENSG00000111328	12	123745528	123756881	38	11	323071	2.4039	0.0081103	CDK2AP1
ENSG00000168952	14	25278862	25519503	836	142	311962	2.4038	0.0081121	STXBP6
ENSG00000141503	17	4736683	4801356	293	48	307199	2.403	0.0081302	MINK1
ENSG00000197555	14	71787166	72207946	1049	42	293782	2.4009	0.0081779	SIPA1L1
ENSG00000163499	2	219854911	219858143	2	1	286455	2.3999	0.0081996	CRYBA2
ENSG00000162600	1	58881056	59012474	556	85	316075	2.3983	0.0082353	OMA1
ENSG00000145730	5	102089685	102366809	770	88	304314	2.3973	0.0082593	PAM
ENSG00000117114	1	81771845	82458120	2570	338	315168	2.3971	0.0082636	LPHN2
ENSG00000096996	19	18169805	18209754	152	31	318942	2.3959	0.0082888	IL12RB1
ENSG00000119950	10	111967363	112047123	263	33	313058	2.3954	0.0083021	MXI1
ENSG00000136141	13	47127303	47327175	628	97	316315	2.395	0.0083105	LRCH1
ENSG00000184381	22	38507502	38601697	343	46	311720	2.3947	0.008318	PLA2G6
ENSG00000272741	3	195975101	196045093	216	23	313717	2.3938	0.0083385	RP11-447L10.1
ENSG00000162552	1	22443798	22470462	109	32	304099	2.3935	0.0083438	WNT4
ENSG00000180708	1	158389718	158390656	4	2	310198	2.3928	0.0083592	OR10K2
ENSG00000106638	7	72983262	72993121	27	11	309659	2.3916	0.0083878	TBL2
ENSG00000273331	3	196042953	196065244	96	17	313513	2.3913	0.0083935	TM4SF19
ENSG00000167377	16	71481500	71496998	59	19	301599	2.3903	0.008417	ZNF23
ENSG00000169371	15	75890424	75918810	73	11	302782	2.3874	0.0084841	SNUPN
ENSG00000145431	4	157681606	157892546	520	69	303885	2.3852	0.0085349	PDGFC
ENSG00000170820	2	49189296	49381676	941	111	306976	2.3846	0.0085495	FSHR
ENSG00000134954	11	128328656	128457453	344	102	313419	2.384	0.0085638	ETS1
ENSG00000189367	6	127761488	127780536	38	10	310502	2.3835	0.0085743	KIAA0408
ENSG00000186020	19	37025676	37096178	203	32	314451	2.3835	0.0085746	ZNF529
ENSG00000115504	2	62900986	63273622	693	137	295940	2.3827	0.008594	EHBP1
ENSG00000088756	18	6729717	6915715	566	100	322309	2.3819	0.0086107	ARHGAP28
ENSG00000065833	6	83920108	84140797	561	67	300707	2.3814	0.0086243	ME1
ENSG00000269891	10	98757795	99052413	1107	162	307963	2.3807	0.0086403	ARHGAP19-SLIT1
ENSG00000079689	6	25652464	25702011	275	65	306611	2.3801	0.0086535	SCGN
ENSG00000157193	1	53711217	53793742	195	46	309593	2.3763	0.0087426	LRP8
ENSG00000091640	17	4862521	4871167	31	14	303478	2.3759	0.0087534	SPAG7
ENSG00000186432	3	160212783	160283376	202	40	306310	2.3756	0.0087591	KPNA4
ENSG00000185269	17	79910388	79919716	31	6	327246	2.3751	0.0087718	NOTUM
ENSG00000076554	8	80870571	81143467	990	110	311545	2.3745	0.0087859	TPD52
ENSG00000111252	12	111843752	111889427	99	19	288591	2.3745	0.0087861	SH2B3
ENSG00000104327	8	91070836	91107703	119	26	303437	2.3725	0.0088343	CALB1
ENSG00000157540	21	38738092	38889753	572	73	303682	2.3716	0.0088552	DYRK1A
ENSG00000146731	7	56119323	56131682	31	12	314323	2.3713	0.0088626	CCT6A
ENSG00000108819	17	48211104	48227991	35	18	301953	2.3713	0.0088638	PPP1R9B
ENSG00000171320	8	27629466	27670157	189	17	321774	2.3706	0.0088796	ESCO2
ENSG00000197912	16	89557325	89624176	302	30	299091	2.3699	0.0088958	SPG7
ENSG00000151470	4	130014472	130037795	59	17	318915	2.3697	0.0089012	C4orf33
ENSG00000162877	1	205797150	205819260	49	23	308272	2.3691	0.0089161	PM20D1
ENSG00000267909	14	70038216	70040339	5	2	327507	2.3689	0.0089196	CCDC177
ENSG00000064115	12	27126128	27167367	110	31	323677	2.3647	0.0090222	TM7SF3
ENSG00000187097	14	74424713	74486102	315	47	313051	2.3639	0.009041	ENTPD5
ENSG00000122203	5	175773064	175788971	39	13	313598	2.3633	0.0090569	KIAA1191
ENSG00000158865	16	24857162	24922949	235	53	318973	2.3629	0.0090672	SLC5A11
ENSG00000080224	3	96533425	97471304	2948	159	289538	2.3615	0.0091003	EPHA6
ENSG00000204954	12	104343980	104359486	82	22	323805	2.3615	0.0091007	C12orf73
ENSG00000149633	20	36838890	36889174	128	33	309954	2.3614	0.0091034	KIAA1755
ENSG00000189410	1	21046225	21059330	41	15	310927	2.3612	0.0091088	SH2D5
ENSG00000174579	3	135867764	135916083	147	36	288129	2.3609	0.0091146	MSL2
ENSG00000130255	19	5674958	5691887	38	15	307475	2.3588	0.0091681	RPL36
ENSG00000143157	1	166808681	166825581	39	15	304098	2.3582	0.0091824	POGK
ENSG00000110876	12	109015686	109027735	35	17	317002	2.3581	0.0091842	SELPLG
ENSG00000131408	19	50832910	50886239	163	35	300460	2.3578	0.0091907	NR1H2
ENSG00000166562	18	56806709	56826068	98	22	313226	2.3558	0.0092426	SEC11C
ENSG00000144837	3	119316689	119348658	130	22	322174	2.3546	0.0092708	PLA1A
ENSG00000111786	12	120899471	120907596	22	10	315670	2.3533	0.0093048	SRSF9
ENSG00000260916	15	55632230	55700708	306	33	311267	2.3526	0.0093204	CCPG1
ENSG00000179119	11	18627948	18656338	125	29	307308	2.3495	0.0093983	SPTY2D1
ENSG00000169020	4	666225	668127	5	3	330451	2.3485	0.0094258	ATP5I
ENSG00000152154	2	39892122	39945103	126	25	304936	2.3476	0.009447	TMEM178A
ENSG00000118137	11	116706467	116708666	4	2	329729	2.3454	0.0095038	APOA1
ENSG00000104756	8	25285366	25315992	87	15	311347	2.3438	0.0095432	KCTD9
ENSG00000156427	5	170846660	170884627	98	25	311137	2.3438	0.0095452	FGF18
ENSG00000130254	19	5587010	5624057	113	19	303084	2.343	0.0095648	SAFB2
ENSG00000135250	7	104751151	105039755	860	80	303725	2.3418	0.009595	SRPK2
ENSG00000141002	16	89940000	89977792	210	28	305937	2.341	0.0096168	TCF25
ENSG00000197312	1	15943995	15995539	199	21	295497	2.3402	0.0096377	DDI2
ENSG00000118600	12	64173583	64203338	56	16	315234	2.339	0.0096668	TMEM5
ENSG00000126934	19	4090319	4124126	80	28	299801	2.3389	0.0096714	MAP2K2
ENSG00000177302	17	18174742	18218321	192	31	299859	2.3375	0.0097057	TOP3A
ENSG00000122574	7	29846102	29956682	399	75	313000	2.3301	0.0099006	WIPF3
ENSG00000102802	13	31480328	31499709	58	24	313007	2.33	0.0099026	MEDAG
ENSG00000112394	6	111408781	111552397	309	58	305730	2.3295	0.0099163	SLC16A10
ENSG00000158321	7	69063905	70258054	3341	257	308206	2.3293	0.0099211	AUTS2
ENSG00000120942	1	11333263	11356106	46	12	308153	2.3288	0.0099353	UBIAD1
ENSG00000140521	15	89859534	89878092	74	23	296682	2.3278	0.0099603	POLG
ENSG00000136950	9	127624409	127640003	42	17	279314	2.3261	0.010007	ARPC5L
ENSG00000151790	4	156775890	156841558	364	42	314643	2.3259	0.010011	TDO2
ENSG00000174332	1	53971910	54199877	734	102	314010	2.3248	0.010042	GLIS1
ENSG00000119314	9	114980715	115095947	363	27	319353	2.3238	0.010067	PTBP3
ENSG00000166682	11	113558272	113577095	58	17	323165	2.323	0.010091	TMPRSS5
ENSG00000258653	14	74318674	74398981	330	29	324439	2.3222	0.010112	RP5-1021I20.4
ENSG00000205086	2	42162508	42181406	58	22	317694	2.3221	0.010114	C2orf91
ENSG00000033327	11	77926343	78129394	667	49	292947	2.3207	0.010151	GAB2
ENSG00000111775	12	120875893	120878545	6	2	295012	2.3205	0.010157	COX6A1
ENSG00000114331	3	194995465	195163807	625	38	297101	2.3194	0.010186	ACAP2
ENSG00000204406	2	148778580	149275805	1462	135	311073	2.319	0.010196	MBD5
ENSG00000066629	14	100204030	100408397	628	102	317401	2.3188	0.010202	EML1
ENSG00000170890	12	120759914	120765592	13	5	305825	2.3175	0.010239	PLA2G1B
ENSG00000093009	22	19466982	19508135	130	35	307911	2.3173	0.010244	CDC45
ENSG00000198551	19	11670189	11729950	257	51	303452	2.3165	0.010266	ZNF627
ENSG00000115289	2	74732170	74735707	7	4	304049	2.3163	0.01027	PCGF1
ENSG00000143318	1	160160285	160171676	32	15	308183	2.3161	0.010275	CASQ1
ENSG00000187391	7	77646393	79082890	5655	481	322281	2.3161	0.010277	MAGI2
ENSG00000249109	5	177209198	177221397	5	3	82669	2.3149	0.01031	RP11-1026M7.2
ENSG00000005249	7	106685094	106802256	344	58	313188	2.3148	0.010312	PRKAR2B
ENSG00000145214	4	952675	980683	106	32	312018	2.3136	0.010346	DGKQ
ENSG00000143862	1	202102532	202113869	26	12	309165	2.3131	0.010358	ARL8A
ENSG00000122966	12	120123595	120315095	483	81	313306	2.3089	0.010473	CIT
ENSG00000111780	12	120876001	120897809	64	20	302980	2.3074	0.010516	AL021546.6
ENSG00000119638	14	75548822	75594047	65	20	297234	2.3069	0.010529	NEK9
ENSG00000179603	7	126078652	126893348	2684	211	309250	2.3067	0.010535	GRM8
ENSG00000119608	14	75319736	75330537	41	18	296047	2.3064	0.010543	PROX2
ENSG00000110422	11	33278218	33378569	214	28	301184	2.3031	0.010637	HIPK3
ENSG00000248483	5	93070508	93077343	10	6	312864	2.3027	0.010647	POU5F2
ENSG00000053918	11	2465914	2870339	1202	246	308276	2.2983	0.010773	KCNQ1
ENSG00000123095	12	26272959	26278060	14	9	259020	2.2981	0.010779	BHLHE41
ENSG00000013297	3	170136653	170578169	1512	166	310497	2.2957	0.010846	CLDN11
ENSG00000151365	11	77774907	77779397	12	4	316708	2.2953	0.010859	THRSP
ENSG00000168116	6	56911347	56920023	12	7	306069	2.2945	0.010882	KIAA1586
ENSG00000114054	3	135969148	136056738	237	60	288037	2.2936	0.010907	PCCB
ENSG00000143469	1	210111538	210337636	746	89	285804	2.2926	0.010937	SYT14
ENSG00000163812	3	44956749	45017677	178	40	295916	2.2916	0.010965	ZDHHC3
ENSG00000105229	19	4007644	4039384	136	22	311419	2.2888	0.011045	PIAS4
ENSG00000125388	4	2965335	3042474	376	56	306951	2.2886	0.011052	GRK4
ENSG00000196565	11	5274420	5667019	2862	223	319269	2.2884	0.011056	HBG2
ENSG00000134198	1	115590632	115632121	165	36	320145	2.2884	0.011058	TSPAN2
ENSG00000119711	14	74523553	74551196	129	21	312548	2.2876	0.011081	ALDH6A1
ENSG00000143355	1	197881037	197904608	84	29	297623	2.286	0.011127	LHX9
ENSG00000100532	14	54976530	55005567	80	14	293619	2.2852	0.011151	CGRRF1
ENSG00000134376	1	197170592	197447585	753	119	294683	2.285	0.011157	CRB1
ENSG00000160446	9	131483148	131486406	10	4	290017	2.2818	0.011249	ZDHHC12
ENSG00000156860	16	30669752	30682135	16	8	289734	2.281	0.011274	FBRS
ENSG00000067182	12	6437923	6451280	32	13	316959	2.2786	0.011347	TNFRSF1A
ENSG00000069275	1	205681947	205719404	104	27	302475	2.2778	0.011368	NUCKS1
ENSG00000173875	19	12721732	12742735	85	17	312272	2.2778	0.011369	ZNF791
ENSG00000169026	4	675618	683230	32	16	295013	2.2774	0.011382	MFSD7
ENSG00000059804	12	8071826	8088871	36	15	310330	2.2765	0.011409	SLC2A3
ENSG00000151838	14	59971257	60043549	341	37	313141	2.2756	0.011434	CCDC175
ENSG00000119703	14	75530873	75545126	27	10	301673	2.2744	0.011469	ZC2HC1C
ENSG00000140526	15	89630690	89745591	356	58	307821	2.2743	0.011474	ABHD2
ENSG00000125848	20	14303634	14318262	36	15	307338	2.2737	0.011491	FLRT3
ENSG00000158019	2	28112808	28561768	1299	129	304742	2.2734	0.0115	BRE
ENSG00000198963	9	77112281	77308093	494	84	309964	2.2729	0.011517	RORB
ENSG00000188452	2	182401403	182545392	486	63	312170	2.2724	0.011532	CERKL
ENSG00000215045	7	6537093	6591067	203	58	311068	2.2719	0.011546	GRID2IP
ENSG00000076003	2	136597196	136633996	112	23	294252	2.2712	0.011569	MCM6
ENSG00000153253	2	165944032	166060577	352	54	305977	2.2684	0.011652	SCN3A
ENSG00000149262	11	77589766	77705724	363	43	312850	2.2679	0.011667	INTS4
ENSG00000127419	4	926175	952444	89	33	311942	2.2667	0.011705	TMEM175
ENSG00000168131	6	27878963	27880174	6	3	320586	2.2666	0.011708	OR2B2
ENSG00000078898	20	31595406	31611515	49	20	306157	2.2658	0.011731	BPIFB2
ENSG00000268941	20	57209828	57210772	4	2	329216	2.2658	0.011731	MGC4294
ENSG00000155368	2	120124497	120130126	27	11	312846	2.2652	0.01175	DBI
ENSG00000186510	1	16345370	16360545	93	21	307672	2.2651	0.011754	CLCNKA
ENSG00000229809	16	30580667	30584055	3	2	295850	2.2629	0.011822	ZNF688
ENSG00000112208	6	57037124	57054631	28	10	306836	2.2599	0.011913	BAG2
ENSG00000143473	1	210856555	211307457	1712	206	315158	2.2584	0.01196	KCNH1
ENSG00000119522	9	126141933	126692431	1869	173	310791	2.2574	0.011991	DENND1A
ENSG00000101489	18	34823010	35146000	980	208	311406	2.2558	0.012043	CELF4
ENSG00000100139	22	38301664	38338829	104	27	293189	2.2555	0.012049	MICALL1
ENSG00000186081	12	52908359	52914471	24	4	326308	2.2551	0.012063	KRT5
ENSG00000070087	3	149682691	149768575	320	46	311012	2.2539	0.0121	PFN2
ENSG00000128298	22	38480896	38506677	69	19	318700	2.2525	0.012144	BAIAP2L2
ENSG00000116809	1	16268364	16302627	90	27	302111	2.2521	0.012157	ZBTB17
ENSG00000079691	6	25279306	25620758	2036	222	313533	2.252	0.012161	LRRC16A
ENSG00000178397	7	6369040	6388612	87	25	302114	2.2513	0.012184	FAM220A
ENSG00000115486	2	85771846	85788670	56	17	313380	2.2513	0.012185	GGCX
ENSG00000189091	16	70557691	70608820	164	19	293706	2.2511	0.01219	SF3B3
ENSG00000172717	14	67656110	67695267	125	19	316330	2.2509	0.012197	FAM71D
ENSG00000118245	2	217724181	217724787	1	1	349260	2.2495	0.01224	TNP1
ENSG00000171793	1	41445007	41478235	98	29	318970	2.2447	0.012392	CTPS1
ENSG00000153944	17	55333212	55762046	1465	256	315914	2.2445	0.012401	MSI2
ENSG00000059769	9	114393632	114432508	189	37	309466	2.244	0.012417	DNAJC25
ENSG00000244115	9	114393666	114432509	189	37	309466	2.244	0.012417	DNAJC25-GNG10
ENSG00000100341	22	44275558	44287893	43	13	325821	2.2436	0.012431	PNPLA5
ENSG00000172348	6	46188475	46459709	658	74	312989	2.2431	0.012446	RCAN2
ENSG00000119669	14	77490888	77495034	5	2	317214	2.2426	0.012463	IRF2BPL
ENSG00000135698	16	82181403	82203831	250	24	321608	2.242	0.012482	MPHOSPH6
ENSG00000269650	20	34756461	34758180	6	3	309534	2.2412	0.012506	AL121895.1
ENSG00000143374	1	150459887	150480078	67	17	311863	2.2405	0.012528	TARS2
ENSG00000117308	1	24122089	24127271	7	2	281727	2.2402	0.012537	GALE
ENSG00000196935	12	64238073	64541613	646	142	311676	2.24	0.012546	SRGAP1
ENSG00000143612	1	154179182	154193104	38	13	292965	2.2399	0.012547	C1orf43
ENSG00000230062	6	46714654	46727243	28	16	307718	2.2395	0.012563	ANKRD66
ENSG00000113391	5	92953775	93447404	1048	80	303332	2.2393	0.012568	FAM172A
ENSG00000173285	1	158435272	158436344	8	3	299934	2.2392	0.012572	OR10K1
ENSG00000108518	17	4848947	4852356	13	8	297530	2.2374	0.012632	PFN1
ENSG00000156171	1	111659955	111682838	65	16	306841	2.2365	0.012658	DRAM2
ENSG00000148541	10	61005890	61122939	330	74	311473	2.2365	0.01266	FAM13C
ENSG00000180318	12	85673885	85695562	58	14	302861	2.2363	0.012666	ALX1
ENSG00000099308	19	18208603	18262502	204	30	317505	2.236	0.012675	MAST3
ENSG00000100558	14	67853700	67878917	79	17	316613	2.2355	0.012693	PLEK2
ENSG00000165757	10	30301729	30404423	406	68	294992	2.2346	0.012723	KIAA1462
ENSG00000137338	6	28249314	28270326	92	34	292840	2.2343	0.01273	PGBD1
ENSG00000158445	20	47980414	48099184	402	85	314137	2.2342	0.012734	KCNB1
ENSG00000204640	2	101086944	101099742	65	12	313248	2.2338	0.012747	NMS
ENSG00000119596	14	75230069	75322244	277	42	298799	2.2334	0.012762	YLPM1
ENSG00000138111	10	104221149	104236802	47	11	316954	2.2328	0.012782	TMEM180
ENSG00000169696	17	79934683	79975282	110	26	302525	2.2325	0.012793	ASPSCR1
ENSG00000185053	8	13947373	15095848	8234	383	314487	2.2323	0.012797	SGCZ
ENSG00000112218	6	97242002	97285353	148	30	311864	2.232	0.012807	GPR63
ENSG00000156006	8	18248755	18258728	49	14	315865	2.232	0.012808	NAT2
ENSG00000119640	14	75519924	75536186	30	10	285461	2.2313	0.012831	ACYP1
ENSG00000187556	19	13972877	13991571	37	14	308784	2.2295	0.012892	NANOS3
ENSG00000006377	7	96634860	96640351	4	2	329729	2.2291	0.012903	DLX6
ENSG00000103227	16	903634	1031318	846	73	321350	2.2282	0.012933	LMF1
ENSG00000130748	19	47549165	47551888	7	3	338790	2.2278	0.012946	TMEM160
ENSG00000101460	20	33134658	33148149	29	11	300803	2.2263	0.012996	MAP1LC3A
ENSG00000100299	22	51061182	51066607	27	15	313614	2.2257	0.013017	ARSA
ENSG00000182572	6	27839623	27840099	4	2	289189	2.2256	0.01302	HIST1H3I
ENSG00000185294	17	43922256	43924438	21	5	310162	2.2248	0.013047	SPPL2C
ENSG00000136933	9	127962821	127996437	121	35	289548	2.2246	0.013055	RABEPK
ENSG00000204624	1	11539223	11597641	202	32	314296	2.2234	0.013095	PTCHD2
ENSG00000204356	6	31919864	31926887	34	21	283070	2.2221	0.013138	NELFE
ENSG00000182326	12	7096351	7178336	212	35	302775	2.2213	0.013166	C1S
ENSG00000269531	12	80198742	80202321	9	5	284184	2.2205	0.013193	AC073569.1
ENSG00000100101	22	38077680	38170137	317	54	309218	2.2188	0.013251	NOL12
ENSG00000174080	11	66330934	66336312	16	5	307230	2.2172	0.013304	CTSF
ENSG00000140993	16	3348832	3355729	20	5	278642	2.2146	0.013395	TIGD7
ENSG00000178033	6	116832809	116845955	45	12	319631	2.2138	0.013421	FAM26E
ENSG00000107164	9	133454352	133513739	172	41	310523	2.2136	0.013428	FUBP3
ENSG00000104892	19	45836692	45854778	67	21	318488	2.2116	0.013496	KLC3
ENSG00000118058	11	118307205	118397539	118	27	298796	2.2105	0.013535	KMT2A
ENSG00000183160	12	108983622	108992096	42	19	295939	2.2088	0.013593	TMEM119
ENSG00000134107	3	5020801	5027008	17	5	336226	2.2087	0.013598	BHLHE40
ENSG00000205629	16	25123050	25189552	116	16	323824	2.2085	0.013604	LCMT1
ENSG00000075568	2	98372799	98612388	712	68	301666	2.2084	0.013609	TMEM131
ENSG00000100106	22	38093011	38172563	272	47	308186	2.2081	0.013619	TRIOBP
ENSG00000105486	19	48618702	48673860	189	26	321235	2.2078	0.013631	LIG1
ENSG00000135905	2	225629807	225907162	983	123	305875	2.2074	0.013643	DOCK10
ENSG00000184047	12	122692210	122712081	64	17	297934	2.2073	0.013647	DIABLO
ENSG00000125520	20	62371214	62374858	8	3	333061	2.2055	0.013709	SLC2A4RG
ENSG00000172164	8	121547985	121825513	1002	101	315774	2.2046	0.01374	SNTB1
ENSG00000146414	6	146185381	146285559	351	35	297198	2.204	0.013764	SHPRH
ENSG00000018236	12	41086244	41466220	1504	135	307237	2.2035	0.013779	CNTN1
ENSG00000065802	2	239335383	239360891	99	18	330307	2.2033	0.013787	ASB1
ENSG00000106609	7	66386212	66423538	133	24	309923	2.2032	0.01379	TMEM248
ENSG00000246705	12	14927270	14930936	12	7	315465	2.203	0.013796	H2AFJ
ENSG00000170043	17	7833663	7835441	6	3	314641	2.2014	0.013854	TRAPPC1
ENSG00000160961	19	14800613	14844558	211	38	317733	2.2008	0.013874	ZNF333
ENSG00000139970	14	60062694	60337684	844	116	302806	2.2005	0.013885	RTN1
ENSG00000134982	5	112043195	112181936	514	71	295792	2.1997	0.013914	APC
ENSG00000138107	10	104238986	104262482	65	8	318827	2.1982	0.013967	ACTR1A
ENSG00000155052	2	124782864	125672864	3012	291	317507	2.1979	0.013978	CNTNAP5
ENSG00000127184	5	85913721	85916779	9	5	287937	2.1972	0.014004	COX7C
ENSG00000116771	1	15898848	15911605	85	12	303202	2.1951	0.014078	AGMAT
ENSG00000164989	9	15552895	16061661	2228	79	302704	2.1944	0.014103	CCDC171
ENSG00000170802	2	48541776	48606433	258	39	314285	2.194	0.014119	FOXN2
ENSG00000176974	17	18231187	18266856	148	22	323539	2.1935	0.014135	SHMT1
ENSG00000123268	12	51157493	51214905	115	20	316265	2.1927	0.014166	ATF1
ENSG00000119508	9	102584137	102629173	65	19	303274	2.1906	0.01424	NR4A3
ENSG00000020181	8	37641709	37702414	142	41	310776	2.1893	0.014286	GPR124
ENSG00000126561	17	40439565	40463961	75	17	303532	2.1888	0.014304	STAT5A
ENSG00000132394	3	127872297	128127485	687	60	308539	2.1883	0.014323	EEFSEC
ENSG00000141664	18	60190240	60254942	209	44	312768	2.1874	0.014358	ZCCHC2
ENSG00000000971	1	196621008	196716634	327	54	296473	2.1872	0.014363	CFH
ENSG00000171160	10	99374310	99393344	68	22	289914	2.1871	0.014368	MORN4
ENSG00000130338	6	158733692	158932860	656	71	317895	2.187	0.014371	TULP4
ENSG00000157353	16	70488324	70514177	101	18	277503	2.1868	0.014379	FUK
ENSG00000183715	11	132284871	133402414	4502	423	313777	2.1862	0.014402	OPCML
ENSG00000069345	16	46989299	47007699	24	13	302933	2.1861	0.014404	DNAJA2
ENSG00000004142	17	26673659	26684545	10	5	313056	2.1855	0.014426	POLDIP2
ENSG00000168137	3	9439299	9520924	219	34	310070	2.1844	0.014468	SETD5
ENSG00000178445	9	6532464	6645650	578	121	309588	2.1834	0.014502	GLDC
ENSG00000149488	20	2517253	2622430	470	64	317436	2.1833	0.014508	TMC2
ENSG00000168078	8	27667137	27695612	176	9	332695	2.1816	0.01457	PBK
ENSG00000138386	2	191511472	191557492	149	28	306547	2.1815	0.014574	NAB1
ENSG00000134940	11	125541417	125551018	24	7	328935	2.181	0.014591	ACRV1
ENSG00000016391	3	53846362	53880417	158	46	308193	2.1779	0.014708	CHDH
ENSG00000125787	20	3024268	3026393	10	4	317214	2.1778	0.01471	GNRH2
ENSG00000119684	14	75480467	75518235	98	21	292481	2.1776	0.014716	MLH3
ENSG00000166278	6	31865562	31913449	171	64	299977	2.1774	0.014726	C2
ENSG00000119725	14	74353320	74399214	183	21	325995	2.1759	0.01478	ZNF410
ENSG00000165799	14	21510385	21512393	7	4	315778	2.1751	0.014812	RNASE7
ENSG00000177565	3	176737143	176915261	556	84	312763	2.1742	0.014846	TBL1XR1
ENSG00000044459	9	17134980	17503921	1729	77	314651	2.1738	0.014862	CNTLN
ENSG00000196388	17	4891425	4900905	30	13	309240	2.171	0.014967	INCA1
ENSG00000197808	19	37128094	37157755	89	19	309993	2.1695	0.015024	ZNF461
ENSG00000118579	4	17616254	17635728	105	22	288090	2.1689	0.015045	MED28
ENSG00000111266	12	12628829	12715317	241	34	331396	2.1673	0.015108	DUSP16
ENSG00000255152	6	31707797	31732628	111	42	297861	2.1672	0.015109	MSH5-SAPCD1
ENSG00000156239	21	30244513	30257693	73	13	327241	2.1669	0.01512	N6AMT1
ENSG00000142615	1	15783223	15798586	74	17	312210	2.1669	0.015122	CELA2A
ENSG00000134686	1	33789224	33896653	361	45	315045	2.1652	0.015187	PHC2
ENSG00000065882	4	37892708	38140796	991	168	320615	2.1651	0.01519	TBC1D1
ENSG00000109265	4	57036361	57194791	533	113	317395	2.1651	0.01519	KIAA1211
ENSG00000084733	2	26256976	26360323	317	38	299523	2.1648	0.015202	RAB10
ENSG00000150594	10	112836790	112840658	6	3	315304	2.1641	0.015227	ADRA2A
ENSG00000106853	9	114312002	114362135	227	55	316626	2.1636	0.015248	PTGR1
ENSG00000215375	4	667369	675822	35	16	288005	2.1631	0.015265	MYL5
ENSG00000165119	9	86582998	86595569	28	12	292431	2.1631	0.015268	HNRNPK
ENSG00000137310	6	31126319	31134936	68	15	330178	2.162	0.015311	TCF19
ENSG00000114999	2	113239731	113299316	193	37	306474	2.1617	0.01532	TTL
ENSG00000261611	16	71481503	71523214	139	31	297950	2.1605	0.015368	AC010547.9
ENSG00000163359	2	238232646	238323018	375	72	307868	2.1586	0.01544	COL6A3
ENSG00000183310	1	248737022	248738080	1	1	271135	2.1568	0.01551	OR2T34
ENSG00000204392	6	31765173	31774761	42	23	307113	2.1566	0.015517	LSM2
ENSG00000205517	19	11495017	11530018	106	20	314828	2.1559	0.015546	RGL3
ENSG00000145965	6	3982909	3984372	11	5	299182	2.1548	0.015587	C6ORF50
ENSG00000149792	11	64889655	64894843	14	9	290065	2.1548	0.015589	MRPL49
ENSG00000175604	16	12180603	12184159	14	4	326654	2.1545	0.015599	RP11-276H1.3
ENSG00000108474	17	16120505	16252115	444	50	302915	2.1544	0.015604	PIGL
ENSG00000259112	11	77728017	77790911	264	36	312917	2.1539	0.015626	NDUFC2-KCTD14
ENSG00000138434	2	182756560	182795465	91	18	304949	2.1536	0.015634	SSFA2
ENSG00000068781	2	48757064	49003654	1126	142	315088	2.1519	0.015702	STON1-GTF2A1L
ENSG00000103546	16	55689516	55740104	159	47	310522	2.1516	0.015713	SLC6A2
ENSG00000075856	12	108916357	108955176	139	20	325132	2.1513	0.015726	SART3
ENSG00000204438	6	31629006	31634060	27	14	302773	2.1496	0.015795	GPANK1
ENSG00000184321	11	5423827	5424777	13	3	319212	2.1487	0.01583	OR51J1
ENSG00000168005	11	63580860	63595190	49	19	294280	2.1481	0.015852	C11orf84
ENSG00000171790	1	41481269	41488909	37	18	304863	2.1479	0.015862	SLFNL1
ENSG00000119862	2	64681103	64688515	15	8	315101	2.1474	0.015882	LGALSL
ENSG00000240720	7	91741473	91808845	150	21	308345	2.1472	0.015889	LRRD1
ENSG00000168993	4	778745	819986	200	40	314522	2.1468	0.015905	CPLX1
ENSG00000106006	7	27185015	27190222	13	7	320957	2.1467	0.01591	HOXA6
ENSG00000165533	14	89290497	89344335	149	32	309643	2.146	0.015938	TTC8
ENSG00000177465	14	74058410	74063200	13	8	326344	2.1457	0.01595	ACOT4
ENSG00000154080	18	24495595	24765281	936	116	314437	2.1447	0.01599	CHST9
ENSG00000157833	2	26395960	26412532	46	13	305693	2.1442	0.016008	GAREML
ENSG00000105993	7	157128075	157210133	365	51	309418	2.1439	0.016021	DNAJB6
ENSG00000154473	10	124913793	124924886	20	5	338874	2.1432	0.016049	BUB3
ENSG00000175426	5	95726119	95769847	55	22	304533	2.1425	0.016076	PCSK1
ENSG00000165496	14	47120222	47121028	3	2	295850	2.1408	0.016144	RPL10L
ENSG00000183150	12	12813825	12849141	100	28	313075	2.1402	0.01617	GPR19
ENSG00000183760	19	39574553	39602133	123	25	309570	2.1398	0.016184	PAPL
ENSG00000180638	17	19581601	19622292	184	37	306015	2.1385	0.016239	SLC47A2
ENSG00000105767	19	44126520	44143991	43	17	313103	2.1373	0.016285	CADM4
ENSG00000125821	20	18568537	18744561	749	80	311825	2.1363	0.016327	DTD1
ENSG00000243147	2	27994584	28210954	550	63	295918	2.1354	0.016362	MRPL33
ENSG00000179526	8	145153536	145163027	16	6	301336	2.1339	0.016424	SHARPIN
ENSG00000048052	7	18126572	19042039	3186	346	306041	2.1332	0.016454	HDAC9
ENSG00000081148	3	100941390	101039404	217	41	300780	2.1332	0.016456	IMPG2
ENSG00000133107	13	38210773	38444562	923	139	316694	2.1309	0.016548	TRPC4
ENSG00000119689	14	75348594	75370448	72	20	307193	2.1306	0.016562	DLST
ENSG00000116750	1	192981380	193029237	113	20	302477	2.1294	0.01661	UCHL5
ENSG00000163320	3	88101094	88199035	304	24	311359	2.1287	0.016641	CGGBP1
ENSG00000106636	7	44240567	44253893	39	16	309667	2.126	0.016751	YKT6
ENSG00000178722	5	60933535	61047590	371	61	310791	2.1256	0.016769	C5orf64
ENSG00000164270	5	147830595	148056798	679	94	322026	2.1253	0.01678	HTR4
ENSG00000186522	2	110300559	110371783	234	38	307156	2.1246	0.016812	2025-09-10
ENSG00000171136	19	14138960	14141854	11	5	330914	2.1242	0.016828	RLN3
ENSG00000077009	19	3933101	3942414	38	16	301026	2.1227	0.01689	NMRK2
ENSG00000110768	11	18343842	18388591	149	28	304492	2.1227	0.016891	GTF2H1
ENSG00000178149	3	49052921	49059726	18	13	285523	2.1202	0.016995	DALRD3
ENSG00000106484	7	130126012	130146133	53	20	309061	2.118	0.017086	MEST
ENSG00000188176	17	4487294	4511614	123	36	314217	2.1171	0.017127	SMTNL2
ENSG00000104442	8	66514694	66546442	156	19	315427	2.117	0.017128	ARMC1
ENSG00000167740	17	4046462	4090605	209	31	307781	2.1171	0.017128	CYB5D2
ENSG00000124201	20	47854483	47894963	122	26	308117	2.1169	0.017136	ZNFX1
ENSG00000164077	3	49946302	49967606	36	16	300030	2.1166	0.017147	MON1A
ENSG00000172354	7	100271154	100276797	19	13	255074	2.1166	0.017149	GNB2
ENSG00000165072	9	72658497	72841886	671	52	317876	2.1163	0.017162	MAMDC2
ENSG00000125457	17	73262309	73267308	10	4	291111	2.1158	0.017181	MIF4GD
ENSG00000101464	20	33148346	33264910	184	34	296285	2.1158	0.017183	PIGU
ENSG00000180176	11	2185159	2193107	20	8	291395	2.1132	0.017292	TH
ENSG00000179270	2	29283842	29297127	87	23	311324	2.1131	0.017296	C2orf71
ENSG00000143816	1	228106357	228135599	99	26	308758	2.1125	0.017323	WNT9A
ENSG00000151322	14	33404139	34273382	2970	412	316426	2.1123	0.017329	NPAS3
ENSG00000103126	16	337440	402673	340	64	307118	2.1115	0.017363	AXIN1
ENSG00000170430	10	131265448	131566271	1438	121	313342	2.1114	0.017369	MGMT
ENSG00000100842	14	23825611	23834961	29	11	301173	2.1108	0.017395	EFS
ENSG00000144455	3	3742498	4508965	3378	273	311557	2.1105	0.017408	SUMF1
ENSG00000169554	2	145141648	145282147	229	74	305970	2.1084	0.017499	ZEB2
ENSG00000171217	6	155585147	155597682	70	14	306367	2.107	0.017557	CLDN20
ENSG00000256618	17	22022437	22023991	8	3	329970	2.1049	0.017648	MTRNR2L1
ENSG00000153822	17	68049570	68131749	367	36	314889	2.1044	0.017671	KCNJ16
ENSG00000152611	5	35904397	35938881	145	29	302135	2.1044	0.017673	CAPSL
ENSG00000175121	20	43738093	43743813	17	8	327623	2.1042	0.017679	WFDC5
ENSG00000255298	11	124134723	124135763	10	4	321267	2.1029	0.017735	OR8G5
ENSG00000155849	7	36893961	37488852	2317	256	317761	2.1026	0.017752	ELMO1
ENSG00000135437	12	56114151	56118489	10	4	327109	2.102	0.017778	RDH5
ENSG00000172366	16	691813	698474	19	7	283261	2.1017	0.017789	FAM195A
ENSG00000145782	5	115163893	115177555	46	16	285620	2.0993	0.017897	ATG12
ENSG00000118946	13	58205944	58303445	297	57	315496	2.0991	0.017905	PCDH17
ENSG00000164197	5	63461671	63668696	481	67	301500	2.099	0.01791	RNF180
ENSG00000163798	2	27886338	27917840	84	18	286772	2.0988	0.017915	SLC4A1AP
ENSG00000114554	3	126707437	126756235	192	33	308254	2.0986	0.017928	PLXNA1
ENSG00000162300	11	64851695	64855870	11	5	285340	2.0983	0.017939	ZFPL1
ENSG00000005059	4	110481361	110609874	453	63	306126	2.0982	0.017945	CCDC109B
ENSG00000261652	15	55700746	55710962	54	11	314940	2.0975	0.017973	C15orf65
ENSG00000058272	12	80167343	80329240	272	27	314928	2.0962	0.018032	PPP1R12A
ENSG00000268194	2	121221911	121223697	5	2	331037	2.0941	0.018125	LINC01101
ENSG00000143570	1	153931575	153940188	17	12	295795	2.0935	0.018152	SLC39A1
ENSG00000241685	7	98923521	98985787	201	36	306856	2.0934	0.018156	ARPC1A
ENSG00000167555	19	52901102	52921665	45	12	309009	2.0929	0.018177	ZNF528
ENSG00000163527	3	31574130	31679112	289	40	304241	2.0924	0.0182	STT3B
ENSG00000029639	6	155578643	155635627	252	35	308010	2.0916	0.018235	TFB1M
ENSG00000160948	8	145649000	145653931	20	9	301048	2.0914	0.018244	VPS28
ENSG00000100897	14	24583404	24594451	24	8	312300	2.0914	0.018245	DCAF11
ENSG00000115194	2	27476552	27498685	48	16	306119	2.0912	0.018257	SLC30A3
ENSG00000204385	6	31830969	31846823	80	32	305524	2.0895	0.01833	SLC44A4
ENSG00000229729	3	88108424	88188123	254	20	313168	2.0892	0.018346	RP11-159G9.5
ENSG00000013306	17	42396993	42402238	19	9	320147	2.0887	0.018368	SLC25A39
ENSG00000141314	17	30593195	30651680	239	48	313645	2.0884	0.018382	RHBDL3
ENSG00000151364	11	77726761	77757237	160	26	310639	2.0883	0.018384	KCTD14
ENSG00000181444	7	149461271	149470568	43	14	299623	2.0883	0.018384	ZNF467
ENSG00000102904	16	67840668	67866051	67	25	289781	2.0879	0.018405	TSNAXIP1
ENSG00000134533	12	15260717	15501609	659	87	301921	2.0878	0.018406	RERG
ENSG00000066427	14	92524896	92572965	248	18	321912	2.0862	0.018481	ATXN3
ENSG00000157064	1	183217372	183387737	479	79	316709	2.0855	0.018513	NMNAT2
ENSG00000130222	9	92219928	92221470	5	3	323317	2.0854	0.018514	GADD45G
ENSG00000073969	17	44668035	44834830	59	16	282582	2.0844	0.018562	NSF
ENSG00000197147	1	89990395	90063423	207	27	319369	2.0844	0.018562	LRRC8B
ENSG00000148296	9	136197552	136203235	19	9	303820	2.0834	0.018606	SURF6
ENSG00000163554	1	158580496	158656488	279	54	300469	2.0831	0.018619	SPTA1
ENSG00000109079	17	26662628	26674035	18	8	313374	2.0826	0.018643	TNFAIP1
ENSG00000187135	19	30017406	30055386	215	41	316288	2.0825	0.018648	VSTM2B
ENSG00000059691	4	152591656	152682175	284	35	300265	2.0821	0.018669	PET112
ENSG00000154146	11	124609742	124617106	20	7	302037	2.0817	0.018683	NRGN
ENSG00000099284	10	71812552	71872036	227	44	313504	2.081	0.018717	H2AFY2
ENSG00000143569	1	154192655	154243986	96	26	299787	2.081	0.018719	UBAP2L
ENSG00000168702	2	140988992	142889270	8735	579	317060	2.0804	0.018745	LRP1B
ENSG00000129625	5	112212084	112258236	186	38	292806	2.0788	0.018818	REEP5
ENSG00000182511	15	91426925	91439006	38	11	311593	2.0785	0.018833	FES
ENSG00000073756	1	186640923	186649559	18	10	285884	2.0784	0.018838	PTGS2
ENSG00000122674	7	5938356	5965605	69	14	247781	2.0781	0.018848	CCZ1
ENSG00000117133	1	84944942	84963473	90	29	310443	2.0769	0.018907	RPF1
ENSG00000186566	17	42472652	42580798	250	31	307690	2.0763	0.018931	GPATCH8
ENSG00000166557	15	79603404	79704334	520	63	313317	2.0759	0.018953	TMED3
ENSG00000196526	4	7760441	7941653	1379	108	309911	2.0754	0.018975	AFAP1
ENSG00000070423	19	647526	663277	62	24	308998	2.0744	0.019023	RNF126
ENSG00000001631	7	91828283	91875480	81	26	298059	2.0742	0.019029	KRIT1
ENSG00000256655	8	128959126	128960591	4	2	291148	2.0727	0.019099	TMEM75
ENSG00000118007	3	136055077	136471220	1213	82	293315	2.0715	0.019155	STAG1
ENSG00000140795	16	46740891	46824319	111	46	279196	2.0707	0.019195	MYLK3
ENSG00000047315	4	57843888	57897334	181	39	312812	2.0697	0.019238	POLR2B
ENSG00000173258	9	114287439	114340124	216	49	309532	2.0688	0.019284	ZNF483
ENSG00000103995	15	49005125	49103343	198	40	306726	2.0677	0.019332	CEP152
ENSG00000148798	10	105036920	105050108	43	15	291635	2.0675	0.019343	INA
ENSG00000105204	19	40315990	40324841	27	11	312477	2.0671	0.019361	DYRK1B
ENSG00000226104	19	10751715	10752093	3	2	323218	2.0662	0.019404	AC011475.1
ENSG00000182985	11	115039938	115375675	864	173	303464	2.0655	0.019439	CADM1
ENSG00000269693	19	12636534	12691789	134	36	309010	2.0652	0.019452	CTD-2192J16.20
ENSG00000143442	1	151375200	151431941	106	19	300801	2.0643	0.019496	POGZ
ENSG00000166548	16	66541906	66586447	150	22	302847	2.064	0.01951	TK2
ENSG00000132958	13	19997017	20110903	514	54	300779	2.0635	0.019534	TPTE2
ENSG00000010438	9	33750515	33799230	186	36	313059	2.0617	0.019617	PRSS3
ENSG00000110148	11	6280966	6293357	66	13	319634	2.0603	0.019686	CCKBR
ENSG00000171735	1	6845384	7829766	3142	374	312564	2.0588	0.019755	CAMTA1
ENSG00000232040	6	28539407	28583989	175	44	303353	2.0587	0.019762	SCAND3
ENSG00000108561	17	5336097	5352150	65	24	310683	2.0586	0.019765	C1QBP
ENSG00000196569	6	129204342	129837714	2021	156	312824	2.0586	0.019767	LAMA2
ENSG00000131899	17	18128901	18148189	88	21	301668	2.0578	0.019805	LLGL1
ENSG00000164880	7	1509913	1545489	149	18	304141	2.0573	0.019828	INTS1
ENSG00000152382	1	166825747	166845564	91	21	303344	2.0565	0.019866	TADA1
ENSG00000164258	5	52856463	52979168	430	58	310872	2.0563	0.019879	NDUFS4
ENSG00000236609	7	6655248	6663921	10	5	294346	2.0562	0.019882	ZNF853
ENSG00000165219	9	128024073	128129486	261	52	291391	2.0561	0.019889	GAPVD1
ENSG00000170049	17	7825177	7833121	29	13	299189	2.0549	0.019946	KCNAB3
ENSG00000176566	8	88882973	88886296	10	7	303957	2.0548	0.019951	DCAF4L2
ENSG00000155530	7	133812052	133949343	588	44	309189	2.0536	0.020006	LRGUK
ENSG00000164252	5	76325076	76361059	107	24	325158	2.0533	0.020021	AGGF1
ENSG00000177469	17	40554470	40575535	97	19	318797	2.0525	0.020059	PTRF
ENSG00000188761	1	114420790	114430169	27	13	267701	2.0518	0.020096	BCL2L15
ENSG00000091164	18	54264439	54318831	157	32	308582	2.0512	0.020125	TXNL1
ENSG00000182771	10	87359312	88126250	2743	308	315063	2.0509	0.020139	GRID1
ENSG00000122378	10	82167585	82192753	92	25	304670	2.0494	0.02021	FAM213A
ENSG00000162927	2	61167357	61245394	196	55	296018	2.0486	0.020252	PUS10
ENSG00000197991	13	61983818	62002220	69	17	324761	2.0485	0.020253	PCDH20
ENSG00000160408	9	130647600	130667687	54	21	310974	2.0471	0.020324	ST6GALNAC6
ENSG00000258512	14	102196774	102198859	6	1	342331	2.0463	0.020364	RP11-796G6.2
ENSG00000144815	3	101498046	101547073	104	24	306899	2.0448	0.020437	NXPE3
ENSG00000160087	1	1189289	1209265	70	19	304766	2.044	0.020477	UBE2J2
ENSG00000184345	3	51895645	51897440	5	3	286735	2.0436	0.020499	IQCF2
ENSG00000143575	1	154244987	154248351	4	2	271135	2.0435	0.020501	HAX1
ENSG00000104979	19	13884982	13889276	21	4	329569	2.0434	0.020507	C19orf53
ENSG00000184984	15	34260921	34357291	385	50	308501	2.0429	0.020531	CHRM5
ENSG00000144233	2	128619204	128643496	51	19	297113	2.0428	0.020535	AMMECR1L
ENSG00000186684	2	127941696	127977654	138	33	308801	2.0427	0.020541	CYP27C1
ENSG00000109084	17	26646121	26655707	12	6	292699	2.0414	0.020604	TMEM97
ENSG00000174446	15	66782473	66790151	24	12	307261	2.0412	0.020617	SNAPC5
ENSG00000147459	8	25042238	25275598	881	129	311188	2.0409	0.020631	DOCK5
ENSG00000124212	20	48120411	48184683	128	52	299686	2.0402	0.020665	PTGIS
ENSG00000081052	2	227867427	228028829	651	85	310190	2.04	0.020677	COL4A4
ENSG00000183066	22	42394729	42454460	171	27	289644	2.0393	0.020708	WBP2NL
ENSG00000178607	17	62116502	62208179	244	45	303583	2.0387	0.020738	ERN1
ENSG00000109832	11	125773271	125793158	67	30	310156	2.0382	0.020765	DDX25
ENSG00000120805	12	101786898	101801598	53	20	312021	2.0382	0.020766	ARL1
ENSG00000113555	5	141323150	141349304	50	27	301783	2.0376	0.020797	PCDH12
ENSG00000110243	11	116660083	116663136	11	6	320127	2.0373	0.020812	APOA5
ENSG00000268193	19	19017822	19045206	95	31	303593	2.0369	0.020831	AC002985.3
ENSG00000204394	6	31745295	31763730	53	30	304398	2.0366	0.020846	VARS
ENSG00000185664	12	56347889	56367101	26	15	298166	2.0356	0.020893	PMEL
ENSG00000102804	13	45007655	45151283	392	41	311926	2.0354	0.020905	TSC22D1
ENSG00000181552	14	21236586	21239107	18	6	330735	2.0352	0.020915	EDDM3B
ENSG00000156853	16	30613879	30635333	42	14	284319	2.0349	0.02093	ZNF689
ENSG00000160714	1	154521053	154531504	17	7	297949	2.0348	0.020935	UBE2Q1
ENSG00000089127	12	113344582	113369990	107	7	330839	2.0345	0.02095	OAS1
ENSG00000183098	13	93879095	95059655	4077	370	310498	2.0344	0.020954	GPC6
ENSG00000173406	1	57460451	59012406	5111	453	311952	2.0342	0.020963	DAB1
ENSG00000174227	4	492989	533985	175	20	315107	2.0338	0.020984	PIGG
ENSG00000205250	16	67226072	67232821	9	6	287612	2.0335	0.021003	E2F4
ENSG00000258839	16	89978527	89987385	46	14	310431	2.0329	0.021029	MC1R
ENSG00000167733	19	5680615	5688533	14	8	305519	2.0329	0.02103	HSD11B1L
ENSG00000106305	7	6048876	6063465	84	24	310529	2.0329	0.021031	AIMP2
ENSG00000250673	4	147145709	147150208	13	5	295173	2.0325	0.021052	RP11-6L6.2
ENSG00000162298	11	64889252	64902004	31	15	287788	2.0325	0.021053	SYVN1
ENSG00000023839	10	101542489	101611949	284	53	299904	2.0321	0.021072	ABCC2
ENSG00000120071	17	44107282	44302733	887	14	326016	2.0321	0.021072	KANSL1
ENSG00000179632	8	145159402	145162514	4	2	290635	2.0311	0.021122	MAF1
ENSG00000164190	5	36876861	37066515	360	75	297525	2.0305	0.021152	NIPBL
ENSG00000166347	18	71920530	71959251	230	35	311491	2.03	0.021176	CYB5A
ENSG00000122034	13	27998681	28009958	31	10	318565	2.03	0.021178	GTF3A
ENSG00000141682	18	57567180	57571538	19	8	286899	2.0299	0.021183	PMAIP1
ENSG00000198208	14	75370657	75390099	75	23	302221	2.0299	0.021185	RPS6KL1
ENSG00000166971	16	53524952	53538323	22	7	295263	2.0296	0.021197	AKTIP
ENSG00000164600	7	31377075	31380508	6	3	322555	2.027	0.021333	NEUROD6
ENSG00000185022	22	38597889	38612518	40	10	313899	2.0269	0.021339	MAFF
ENSG00000106633	7	44183872	44237769	216	54	311661	2.0266	0.021352	GCK
ENSG00000106367	7	100797678	100804877	33	7	330200	2.0258	0.021392	AP1S1
ENSG00000183840	2	133174147	133404132	747	113	322700	2.0252	0.021422	GPR39
ENSG00000205213	11	27387508	27494322	290	65	308931	2.0247	0.021449	LGR4
ENSG00000041353	18	52385091	52562747	636	68	313967	2.0239	0.021488	RAB27B
ENSG00000182613	5	180581943	180582890	3	2	334074	2.0232	0.021526	OR2V2
ENSG00000171823	12	1675159	1703331	83	27	316774	2.0204	0.021671	FBXL14
ENSG00000143079	1	112938803	113006078	190	16	316954	2.0188	0.021756	CTTNBP2NL
ENSG00000161298	19	37095719	37119499	65	17	302151	2.0185	0.021768	ZNF382
ENSG00000204540	6	31082527	31107869	369	50	322917	2.0183	0.021779	PSORS1C1
ENSG00000145217	4	972861	987228	58	25	310480	2.018	0.021793	SLC26A1
ENSG00000154813	3	16299485	16306479	32	10	311946	2.0171	0.021841	DPH3
ENSG00000183638	8	10463859	10569697	399	85	303772	2.0163	0.021885	RP1L1
ENSG00000164535	7	6448757	6523821	370	59	315830	2.0156	0.021921	DAGLB
ENSG00000102575	19	11685475	11689823	18	9	305857	2.0155	0.021926	ACP5
ENSG00000152601	3	151961617	152183569	514	73	308106	2.0152	0.021943	MBNL1
ENSG00000271043	5	79945819	79946855	5	2	310290	2.0128	0.022067	MTRNR2L2
ENSG00000204694	6	29393281	29424848	302	34	303415	2.0127	0.022075	OR11A1
ENSG00000182463	20	51588946	52111869	1397	258	313481	2.0125	0.022081	TSHZ2
ENSG00000062038	16	68670092	68756519	377	57	307253	2.0123	0.022094	CDH3
ENSG00000001630	7	91741465	91772266	76	13	309750	2.0115	0.022136	CYP51A1
ENSG00000255046	8	11655437	11660077	45	17	317757	2.0112	0.022154	RP11-297N6.4
ENSG00000204842	12	111890018	112037480	301	31	283620	2.011	0.022165	ATXN2
ENSG00000177463	3	14989091	15095107	260	51	307897	2.0103	0.022202	NR2C2
ENSG00000158816	1	20617412	20681387	294	57	310945	2.0101	0.022213	VWA5B1
ENSG00000101442	20	37377085	37400834	111	14	328515	2.008	0.022322	ACTR5
ENSG00000172803	11	65601112	65624367	56	30	284903	2.0077	0.02234	SNX32
ENSG00000172208	11	48266608	48267622	4	2	290666	2.007	0.022375	OR4X2
ENSG00000165895	11	100558384	100862668	1254	127	317663	2.0068	0.022384	ARHGAP42
ENSG00000187961	1	895967	901095	37	11	306942	2.0066	0.022394	KLHL17
ENSG00000123144	19	12841454	12845589	7	2	275512	2.0063	0.022409	C19orf43
ENSG00000170191	20	25593571	25604811	29	10	301271	2.0052	0.022471	NANP
ENSG00000125319	17	42219274	42239844	47	17	294227	2.004	0.022536	C17orf53
ENSG00000142453	19	10982189	11033453	150	34	296525	2.0038	0.022544	CARM1
ENSG00000148297	9	136205160	136214986	26	15	304374	2.0037	0.022553	MED22
ENSG00000205147	19	4041127	4043154	11	6	313822	2.0035	0.022559	AC016586.1
ENSG00000115363	2	75696428	75796848	344	76	305741	2.0035	0.022562	EVA1A
ENSG00000095951	6	12008995	12165232	665	103	312041	2.0035	0.022563	HIVEP1
ENSG00000026036	20	62290653	62330037	225	40	314659	2.0031	0.022581	RTEL1-TNFRSF6B
ENSG00000177990	12	63952693	64062719	522	60	299414	2.0027	0.022603	DPY19L2
ENSG00000124713	6	42928496	42931618	11	5	318065	2.0025	0.022615	GNMT
ENSG00000154727	21	27106881	27144771	76	20	301239	2.0019	0.02265	GABPA
ENSG00000197162	16	30585061	30597092	22	11	289331	2.0007	0.022714	ZNF785
ENSG00000258366	20	62289163	62328416	220	40	314488	2.0007	0.022714	RTEL1
ENSG00000160447	9	131464802	131483197	59	20	283319	2.0003	0.022731	PKN3
ENSG00000176842	16	54964774	54968397	5	3	315236	2.0002	0.022741	IRX5
ENSG00000205971	7	1732446	1733961	5	3	330652	1.9999	0.022755	AC074389.6
ENSG00000183273	12	119772517	119978852	505	110	316262	1.9998	0.02276	CCDC60
ENSG00000146233	6	46517541	46620523	305	45	312125	1.9998	0.022761	CYP39A1
ENSG00000109971	11	122928197	122933938	34	12	310743	1.9987	0.022822	HSPA8
ENSG00000133985	14	71108504	71142077	104	36	314257	1.9987	0.022822	TTC9
ENSG00000171786	1	160336857	160342638	17	8	322786	1.9984	0.022836	NHLH1
ENSG00000176845	17	81037567	81052864	56	26	313257	1.9984	0.022837	METRNL
ENSG00000268313	1	205682497	205684153	4	2	262207	1.9981	0.022854	AC119673.1
ENSG00000185619	4	699537	764428	298	51	315986	1.9978	0.022871	PCGF3
ENSG00000175619	11	48238344	48239314	4	2	326482	1.9973	0.022895	OR4B1
ENSG00000164308	5	96211643	96255420	242	20	314740	1.9971	0.022906	ERAP2
ENSG00000182156	17	77704681	77716021	46	16	327756	1.9959	0.022972	ENPP7
ENSG00000197324	14	23340822	23350789	19	11	274861	1.9958	0.022977	LRP10
ENSG00000020426	14	61201460	61436671	604	77	297768	1.9955	0.022995	MNAT1
ENSG00000078747	20	32951041	33099198	242	32	286252	1.995	0.02302	ITCH
ENSG00000103647	15	68871308	69020145	478	73	313148	1.9946	0.023046	CORO2B
ENSG00000116128	1	147013182	147098017	247	56	312109	1.9944	0.023054	BCL9
ENSG00000256980	6	73933267	73935493	4	1	349260	1.9942	0.023064	KHDC1L
ENSG00000187626	6	28212401	28227011	52	21	312322	1.9941	0.02307	ZKSCAN4
ENSG00000204293	11	124252291	124253258	4	2	291148	1.9939	0.023082	OR8B2
ENSG00000112200	6	56951642	57035105	134	20	306074	1.9937	0.023091	ZNF451
ENSG00000196236	22	41253081	41363838	136	42	293445	1.9936	0.023096	XPNPEP3
ENSG00000180861	12	13524023	13540101	69	9	326931	1.9932	0.023119	C12orf36
ENSG00000125447	17	73232694	73258444	95	14	292752	1.9925	0.023159	GGA3
ENSG00000143742	1	225965531	225978168	30	9	320838	1.9922	0.023177	SRP9
ENSG00000134153	15	34376218	34394149	58	16	300451	1.9917	0.023202	EMC7
ENSG00000114439	3	107241783	107530171	740	111	304454	1.9915	0.023211	BBX
ENSG00000169684	15	78857862	78887611	86	25	297774	1.9911	0.023235	CHRNA5
ENSG00000214285	10	129347613	129350935	31	9	326125	1.991	0.023241	NPS
ENSG00000127720	12	82752276	82873015	306	22	321073	1.9899	0.023302	METTL25
ENSG00000156011	8	18384811	18942240	3156	297	320193	1.9891	0.023345	PSD3
ENSG00000204469	6	31588497	31605548	93	34	307389	1.9888	0.023362	PRRC2A
ENSG00000100056	22	19117792	19132197	56	13	296167	1.9886	0.023371	DGCR14
ENSG00000119760	2	27873679	27886676	27	8	307988	1.9871	0.023455	SUPT7L
ENSG00000120709	5	137667624	137685416	48	18	307880	1.987	0.023462	FAM53C
ENSG00000178734	13	76445187	76457947	78	16	322633	1.9868	0.023474	C13orf45
ENSG00000187122	10	98757795	98945677	724	134	310595	1.9867	0.02348	SLIT1
ENSG00000131437	5	132028320	132073330	156	26	295946	1.9855	0.023546	KIF3A
ENSG00000171132	2	45878484	46415129	2110	300	317283	1.9844	0.023607	PRKCE
ENSG00000172425	11	118398187	118401912	3	2	271135	1.9842	0.023616	TTC36
ENSG00000134716	1	60358980	60392462	38	13	295921	1.9841	0.023623	CYP2J2
ENSG00000156261	21	30428126	30446118	45	17	301826	1.9834	0.023659	CCT8
ENSG00000122756	9	34551430	34590121	170	40	310063	1.9834	0.023664	CNTFR
ENSG00000206199	3	149478892	149686172	677	79	310664	1.9831	0.02368	ANKUB1
ENSG00000181873	1	228353516	228369958	49	19	290910	1.983	0.023682	IBA57
ENSG00000131242	17	29718642	29865236	474	107	309422	1.9825	0.023712	RAB11FIP4
ENSG00000111325	12	123459127	123464590	17	7	289510	1.9819	0.023746	OGFOD2
[truncated: 17,837 more rows]

## Sheet: S5
Table S5: LDSC heritability estimates (h2)
[truncated: 5 more rows]

## Sheet: S6
Table S6: Genetic correlation between cannabis lifetime use and a list of traits of interest; summary statistics used for genetic correlation calculation
[truncated: 46 more rows]

[truncated: 8 more sheets: S7, S8, S9, S10, S11, S12, S13, S14]
